# Supplementary material for: Genome-Wide Characterization, Comparative Analysis, and Expression Profiling of SWEET Genes Family in Four Cymbidium Species (Orchidaceae)
Source: Int J Mol Sci. 2025 Apr 22;26(9):3946. doi: 10.3390/ijms26093946 (PMC12071608; doi:10.3390/ijms26093946)
Supplement: Supplementary file 1 [file ijms-26-03946-s001.zip]

Archive with 1 entries (1 files):
- ijms-3525126-supplementary.xlsx
