# Supplementary material for: Genome-Wide Characterization, Comparative Analysis, and Expression Profiling of SWEET Genes Family in Four Cymbidium Species (Orchidaceae)
Source: Int J Mol Sci. 2025 Apr 22;26(9):3946. doi: 10.3390/ijms26093946 (PMC12071608; doi:10.3390/ijms26093946)
Supplement: Supplementary file 1 [file ijms-26-03946-s001.zip › ijms-3525126-supplementary.xlsx]

## Sheet: Table S1
Table S1. Complete list of SWEET transcription factors identified in the four cymbidium genome
TF Name	Gene name	TF Name	chr	subfamily	NO. intron	NO. exon	DNA length	cDNA length	Protein length	Molecular weight	Theoretical pI	Instability index	Aliphatic index	Grand average of hydropathicity	Alpha helix (Hh)	extended strand (Ee)	extended strand (Ee)
CgoSWEET1	g13322	CgoSWEET1	Chr4	Ⅲ	5	6	14671	1167	388	43590.2	9.58	46.54	109.54	0.596	0.3943	0.1495	0.4562
CgoSWEET2	g19556	CgoSWEET2	Chr16	Ⅰ	5	6	4054	795	264	28764.2	9.45	30.81	110.91	0.635	0.3943	0.1495	0.4562
CgoSWEET3	g21735	CgoSWEET3	Chr5	Ⅲ	3	4	3738	828	275	30709.3	9.2	35.98	113.78	0.594	0.4327	0.1418	0.4255
CgoSWEET4	g23578	CgoSWEET4	Chr5	Ⅱ	5	6	5359	1089	362	40140	9.34	51.15	111.8	0.349	0.3508	0.1381	0.511
CgoSWEET5	g27764	CgoSWEET5	Chr13	Ⅰ	4	5	1890	714	237	26646.7	9.01	42.43	122.15	0.946	0.4852	0.1561	0.3586
CgoSWEET6	g28078	CgoSWEET6	Chr13	Ⅱ	5	6	4441	747	248	27261.6	9.53	36.23	130.81	0.722	0.4718	0.1613	0.3669
CgoSWEET7	g39499	CgoSWEET7	Chr11	Ⅰ	4	5	1627	723	240	26793.8	9.35	29.59	107.62	0.718	0.4958	0.1667	0.3375
CgoSWEET8	g42196	CgoSWEET8	Contig6640	Ⅲ	4	5	3309	771	256	28721.6	9.39	33.95	129.77	0.889	0.4219	0.1641	0.4141
CgoSWEET9	g60757	CgoSWEET9	Chr7	Ⅰ	2	3	1538	714	237	26563.8	8.74	44.19	126.29	1.013	0.519	0.1646	0.3165
CgoSWEET10	g73639	CgoSWEET10	Chr19	Ⅲ	5	6	2239	837	278	31500.4	9.14	36.27	117.48	0.644	0.4281	0.1583	0.4137
CgoSWEET11	gene_12009	CgoSWEET11	Chr16	Ⅳ	2	3	5368	915	304	33675.6	9.2	45.51	107.4	0.356	0.3914	0.1382	0.4704
CgoSWEET12	gene_1398	CgoSWEET12	Chr8	Ⅲ	5	6	2298	837	278	31333.4	8.98	41.18	111.4	0.612	0.4029	0.1619	0.4353
CgoSWEET13	gene_2789	CgoSWEET13	Chr6	Ⅱ	2	3	2021	777	258	28748.8	8.89	34.44	135.08	0.887	0.438	0.1589	0.4031
CgoSWEET14	gene_5247	CgoSWEET14	Chr5	Ⅲ	4	5	2383	789	262	29239	9.46	27.36	119.85	0.614	0.416	0.1565	0.4275
CgoSWEET15	gene_8109	CgoSWEET15	Chr13	Ⅱ	2	3	4639	699	232	26305.9	9	53.94	133.97	0.912	0.5517	0.1466	0.3017
CgoSWEET16	gene_8110	CgoSWEET16	Chr13	Ⅱ	5	6	1805	699	232	26095.5	7.61	43.21	128.53	0.883	0.5086	0.1552	0.3362
CenSWEET1	GWHPBCII003427	CenSWEET1	Chr11	Ⅱ	4	5	4895	747	248	27295.6	9.53	36.23	129.23	0.718	0.4597	0.1613	0.379
CenSWEET2	GWHPBCII003722	CenSWEET2	Chr11	Ⅲ	5	6	2996	771	256	28678.6	9.32	33.08	128.24	0.899	0.4688	0.168	0.3633
CenSWEET3	GWHPBCII003907	CenSWEET3	Chr11	Ⅱ	4	5	1325	699	232	26084.5	6.94	42.5	128.53	0.911	0.5086	0.1552	0.3362
CenSWEET4	GWHPBCII003908	CenSWEET4	Chr11	Ⅱ	4	5	1322	699	232	26127.6	7.61	40.61	126.85	0.872	0.5086	0.1681	0.3233
CenSWEET5	GWHPBCII003909	CenSWEET5	Chr11	Ⅱ	4	5	15484	702	233	26433.1	9	54.39	135.49	0.934	0.515	0.1631	0.3219
CenSWEET6	GWHPBCII004933	CenSWEET6	Chr12	Ⅲ	5	6	3702	807	268	30001.4	9.01	40.36	108.81	0.529	0.459	0.1418	0.3993
CenSWEET7	GWHPBCII004948	CenSWEET7	Chr12	Ⅲ	5	6	2388	789	262	29249.1	9.46	28.78	122.44	0.652	0.4122	0.1565	0.4313
CenSWEET8	GWHPBCII008133	CenSWEET8	Chr15	Ⅰ	5	6	1389	714	237	26416.3	8.33	39	121.35	0.911	0.4641	0.1646	0.3713
CenSWEET9	GWHPBCII010003	CenSWEET9	Chr17	Ⅱ	3	4	1683	756	251	28172.1	9.4	31.39	136.89	0.871	0.5139	0.1594	0.3267
CenSWEET10	GWHPBCII013443	CenSWEET10	Chr20	Ⅲ	5	6	2090	837	278	31500.5	9.18	38.63	116.76	0.638	0.3777	0.1583	0.464
CenSWEET11	GWHPBCII017224	CenSWEET11	Contig00338	Ⅳ	6	7	8264	873	290	32179.9	9.54	41.98	109.21	0.428	0.4414	0.1483	0.4103
CenSWEET12	GWHPBCII018414	CenSWEET12	Chr04	Ⅲ	5	6	1997	798	265	29751.6	9.06	39.19	113.96	0.786	0.4264	0.1623	0.4113
CenSWEET13	GWHPBCII020635	CenSWEET13	Chr05	Ⅱ	4	5	1133	714	237	26390.9	8.75	42.25	122.49	0.814	0.4726	0.1603	0.3671
CenSWEET14	GWHPBCII021319	CenSWEET14	Chr05	Ⅲ	5	6	2409	837	278	31350.3	8.98	39.95	110	0.572	0.4245	0.1403	0.4353
CenSWEET15	GWHPBCII023176	CenSWEET15	Chr06	Ⅰ	5	6	19437	705	234	25968.7	8.88	30.98	113.33	0.796	0.4744	0.1709	0.3547
CenSWEET16	GWHPBCII025263	CenSWEET16	Contig07163	Ⅱ	3	4	5312	759	252	28236.2	8.99	23.27	137.5	0.925	0.4841	0.1548	0.3611
CsiSWEET1	Mol000321	CsiSWEET1	Chr08	Ⅱ	3	4	2055	804	267	29788.1	8.84	35.35	134.16	0.921	0.4682	0.1536	0.3783
CsiSWEET2	Mol001523	CsiSWEET2	Chr06	Ⅱ	4	5	1543	714	237	26390.9	8.75	42.25	122.49	0.814	0.4726	0.1603	0.3671
CsiSWEET3	Mol002897	CsiSWEET3	Chr14	Ⅰ	5	6	3747	687	228	25226.4	9.7	31.24	118.51	0.858	0.4561	0.1974	0.3465
CsiSWEET4	Mol004316	CsiSWEET4	Chr11	Ⅱ	3	4	1436	714	237	26684	9.71	32.95	128.73	0.748	0.4895	0.1688	0.3418
CsiSWEET5	Mol004820	CsiSWEET5	Chr14	Ⅳ	5	6	4552	900	299	33152.1	9.65	41.06	109.2	0.373	0.4381	0.1405	0.4214
CsiSWEET6	Mol006120	CsiSWEET6	Chr06	Ⅲ	5	6	2048	825	274	30942.9	8.98	38.64	112.3	0.586	0.4124	0.1496	0.438
CsiSWEET7	Mol008147	CsiSWEET7	Chr13	Ⅰ	5	6	2178	714	237	26599.6	8.8	38.37	120.08	0.948	0.4895	0.1772	0.3333
CsiSWEET8	Mol011885	CsiSWEET8	Chr20	Ⅲ	5	6	2109	822	273	30865.6	9.39	33.58	118.9	0.593	0.4066	0.1612	0.4322
CsiSWEET9	Mol012972	CsiSWEET9	Chr02	Ⅲ	5	6	1971	798	265	29790.7	8.78	40.35	114.68	0.794	0.4189	0.1811	0.4
CsiSWEET10	Mol014062	CsiSWEET10	Chr02	Ⅲ	5	6	3051	807	268	30029.5	9.01	40.36	109.51	0.538	0.4627	0.1604	0.3769
CsiSWEET11	Mol014243	CsiSWEET11	Chr13	Ⅱ	4	5	4142	747	248	27295.6	9.53	36.23	129.23	0.718	0.4597	0.1613	0.379
CsiSWEET12	Mol020403	CsiSWEET12	Chr15	Ⅰ	5	6	1379	714	237	26440.4	8.67	38.5	123.42	0.919	0.4852	0.173	0.3418
CsiSWEET13	Mol023686	CsiSWEET13	Chr05	Ⅱ	3	4	1620	684	227	25581	8.78	26.16	136.39	0.989	0.4802	0.1718	0.348
CsiSWEET14	Mol028615	CsiSWEET14	Chr20	Ⅲ	5	6	1989	642	213	23959.9	9.88	34.92	130.89	1.068	0.5164	0.1737	0.3099
CmaSWEET1	model.C.mannii.04894.1	CmaSWEET1	Chr2	Ⅱ	4	5	53048	894	297	33010.2	7.02	39.4	121.28	0.627	0.4545	0.1313	0.4141
CmaSWEET2	model.C.mannii.06715.1	CmaSWEET2	Chr4	Ⅲ	5	6	2006	798	265	29701.7	9.17	39.23	115.06	0.814	0.4226	0.1623	0.4151
CmaSWEET3	model.C.mannii.07929.1	CmaSWEET3	Chr5	Ⅲ	5	6	2531	837	278	31309.3	9.08	37.96	110.32	0.584	0.3993	0.1583	0.4424
CmaSWEET4	model.C.mannii.08718.1	CmaSWEET4	Chr5	Ⅱ	4	5	1142	714	237	26406.9	8.75	42.45	121.65	0.805	0.481	0.1519	0.3671
CmaSWEET5	model.C.mannii.10774.1	CmaSWEET5	Chr6	Ⅰ	5	6	2250	705	234	26014.9	9.03	34.74	110.04	0.798	0.4915	0.1667	0.3419
CmaSWEET6	model.C.mannii.18712.1	CmaSWEET6	Chr12	Ⅰ	5	6	3885	777	258	28356.7	9.58	30.72	111.2	0.618	0.4302	0.1589	0.4109
CmaSWEET7	model.C.mannii.19755.1	CmaSWEET7	Chr13	Ⅲ	5	6	3024	771	256	28701.5	9.3	33.89	124.8	0.82	0.4414	0.1641	0.3945
CmaSWEET8	model.C.mannii.19895.1	CmaSWEET8	Chr13	Ⅰ	5	6	1650	714	237	26625.7	8.97	40.2	122.15	0.936	0.4979	0.1646	0.3376
CmaSWEET9	model.C.mannii.19969.1	CmaSWEET9	Chr13	Ⅱ	6	7	66428	1419	472	51999.6	9.64	42.63	105.76	0.273	0.3962	0.1292	0.4746
CmaSWEET10	model.C.mannii.23105.2	CmaSWEET10	Chr18	Ⅰ	6	7	31773	936	311	34706.9	9.15	40.74	113.18	0.59	0.3955	0.1415	0.463
CmaSWEET11	model.C.mannii.25236.1	CmaSWEET11	Chr16	Ⅲ	5	6	2226	789	262	29226	9.4	25.78	120.23	0.645	0.4275	0.1565	0.416
CmaSWEET12	model.C.mannii.25239.1	CmaSWEET12	Chr16	Ⅲ	5	6	2291	807	268	30034.5	8.65	39.8	110.26	0.546	0.403	0.1455	0.4515
CmaSWEET13	model.C.mannii.27207.1	CmaSWEET13	Chr20	Ⅲ	5	6	2089	837	278	31466.4	9.25	38.07	118.88	0.627	0.4065	0.1691	0.4245

## Sheet: Table S2
Table S2. Conserved motifs identified in SWEET transcription factors from four cymbidium species by MEME analysis
Motif No.	E-value	LOGO
MOTIF-1	3.3e-1628
MOTIF-2	1.5e-987
MOTIF-3	4.8e-1034
MOTIF-4	8.0e-907
MOTIF-5	1.5e-320
MOTIF-6	8.1e-208
MOTIF-7	6.7e-220
MOTIF-8	1.9e-175
MOTIF-9	3.4e-140
MOTIF-10	3e-119

## Sheet: Table S3
Table S3. The distribution of trans-membrane helices in CymSWEET proteins
No.	Protein	Protein Length	TMH1	TMH2	TMH3	TMH4	TMH5	TMH6	TMH7	TMH8
1	CgoSWEET1	388	10-32	45-67	74-96	109-128	138-160	167-189	193-215	-
2	CgoSWEET2	264	5-27	40-62	67-89	102-121	131-153	160-182	187-209	-
3	CgoSWEET3	275	15-37	44-66	71-93	106-125	135-157	164-186	191-213	-
4	CgoSWEET4	362	10-32	39-61	71-93	102-121	131-153	166-188	192-214	-
5	CgoSWEET5	237	10-32	53-72	77-99	112-134	144-166	173-195	200-222	-
6	CgoSWEET6	248	4-26	39-61	71-93	102-124	130-152	164-186	191-213	-
7	CgoSWEET7	240	19-41	61-83	88-110	117-136	151-173	180-202	207-229	-
8	CgoSWEET8	256	7-29	44-63	68-90	100-122	129-151	162-184	189-211	-
9	CgoSWEET9	237	10-32	52-74	78-100	112-134	144-166	179-201	216-235	-
10	CgoSWEET10	278	10-32	45-67	73-95	108-127	137-159	166-188	192-214	-
11	CgoSWEET11	304	4-26	38-60	65-87	100-122	126-148	160-182	186-208	-
12	CgoSWEET12	278	10-32	45-67	73-95	108-127	137-159	166-188	193-215	-
13	CgoSWEET13	258	10-32	44-66	71-93	100-122	132-151	164-186	190-212	-
14	CgoSWEET14	262	5-27	40-62	66-88	100-122	132-154	161-183	188-210	-
15	CgoSWEET15	232	10-32	44-66	70-92	105-127	132-151	164-186	190-212	-
16	CgoSWEET16	232	10-30	43-65	70-92	105-124	129-151	164-186	190-212	-
17	CenSWEET1	248	4-26	39-61	71-93	102-124	130-152	164-186	191-213	-
18	CenSWEET2	256	7-29	44-63	68-90	100-122	129-151	162-184	189-211	-
19	CenSWEET3	232	10-32	44-66	70-92	105-124	129-151	164-186	190-212	-
20	CenSWEET4	232	10-30	43-65	70-92	105-124	129-151	164-186	190-212	-
21	CenSWEET5	233	10-32	44-66	71-93	106-128	133-152	165-187	191-213	-
22	CenSWEET6	268	15-37	44-66	71-93	106-125	135-157	164-186	191-213	-
23	CenSWEET7	262	5-27	40-62	66-88	100-122	132-154	161-183	188-210	-
24	CenSWEET8	237	10-32	52-74	78-100	112-134	144-166	173-195	200-222	-
25	CenSWEET9	251	10-31	44-66	71-93	100-122	132-154	174-196	200-222	-
26	CenSWEET10	278	10-32	45-67	73-95	108-127	137-159	166-188	192-214	-
27	CenSWEET11	290	4-26	38-60	65-87	100-122	126-148	160-182	186-208	-
28	CenSWEET12	265	10-32	45-67	74-96	109-128	138-160	167-189	193-215	-
29	CenSWEET13	237	10-31	43-65	70-92	105-123	133-152	164-186	190-212	-
30	CenSWEET14	278	10-32	45-67	73-95	108-127	137-159	166-188	193-215	-
31	CenSWEET15	234	10-32	52-74	78-100	107-126	141-163	170-192	197-219	-
32	CenSWEET16	252	10-32	44-66	71-93	100-122	132-154	175-197	201-223	-
33	CsiSWEET1	267	10-32	44-66	71-93	100-122	132-161	173-195	199-221	-
34	CsiSWEET2	237	10-31	43-65	70-92	105-123	133-152	164-186	190-212	-
35	CsiSWEET3	228	5-27	39-58	68-90	99-121	131-153	160-182	187-209	-
36	CsiSWEET4	237	10-32	39-61	71-93	102-121	131-153	166-188	192-214	-
37	CsiSWEET5	299	4-26	38-60	65-87	100-122	126-148	160-182	186-208	-
38	CsiSWEET6	274	6-28	41-63	69-91	104-123	133-155	162-184	189-211	-
39	CsiSWEET7	237	10-32	53-72	77-99	112-134	144-166	173-195	200-222	-
40	CsiSWEET8	273	10-32	45-67	73-95	108-127	137-159	166-188	192-214	-
41	CsiSWEET9	265	10-32	45-67	74-96	109-128	138-160	167-189	193-215	-
42	CsiSWEET10	268	15-37	44-66	71-93	106-125	135-157	164-186	191-213	-
43	CsiSWEET11	248	4-26	39-61	71-93	102-124	130-152	164-186	191-213	-
44	CsiSWEET12	237	10-32	52-74	78-100	112-134	144-166	173-195	200-222	-
45	CsiSWEET13	227	12-34	44-63	70-92	102-124	131-153	163-185	192-214	-
46	CsiSWEET14	213	10-32	45-67	73-95	108-127	137-159	166-188	193-212	-
47	CmaSWEET1	297	48-70	83-105	110-132	139-161	171-190	203-225	229-251	-
48	CmaSWEET2	265	10-32	45-67	74-96	109-128	138-160	167-189	193-215	-
49	CmaSWEET3	278	10-32	45-67	73-95	108-127	137-159	166-188	193-215	-
50	CmaSWEET4	237	10-31	43-65	70-92	105-123	133-152	164-186	190-212	-
51	CmaSWEET5	234	10-32	52-74	78-100	107-126	141-163	170-192	197-219	-
52	CmaSWEET6	258	5-27	39-58	68-90	99-121	131-153	160-182	187-209	-
53	CmaSWEET7	256	7-29	44-63	68-90	100-122	129-151	162-184	189-211	-
54	CmaSWEET8	237	10-32	53-72	77-99	112-134	144-166	173-195	200-222	-
55	CmaSWEET9	472	205-227	231-248	268-290	295-317	326-348	354-376	388-410	415-437
56	CmaSWEET10	311	86-108	129-151	155-177	186-208	218-240	247-269	274-296	-
57	CmaSWEET11	262	5-27	40-62	66-88	100-122	132-154	161-183	188-210	-
58	CmaSWEET12	268	15-37	44-66	71-93	106-125	135-157	164-186	191-213	-
59	CmaSWEET13	278	10-32	45-67	73-95	108-127	137-159	166-188	192-214	192-214

## Sheet: Table S4
Table S4. Ka/Ks analysis and divergence time estimated for cymbidium duplicated LBD paralogs
No.	Species	Gene I	Location	Gene II	Location	Type of duplication	Ks	Ka	Ka/Ks
1	C. sinense	CsiSWEET6	Chr06	CsiSWEET9	Chr02	Segmental	0.174782	1.06381	0.164298
2		CsiSWEET7	Chr13	CsiSWEET12	Chr15	Segmental	0.136245	0.842745	0.161668
3		CsiSWEET8	Chr20	CsiSWEET14	Chr20	Segmental	0.0114985	0.00961552	1.19583
4		CsiSWEET9	Chr02	CsiSWEET14	Chr20	Segmental	0.116577	0.803388	0.145106
5	C. goeringii	CgoSWEET5	Chr13	CgoSWEET9	Chr7	Segmental	0.171385	0.883039	0.194086
6	C. ensifolium	CenSWEET3	Chr11	CenSWEET4	Chr11	Tandem	0.00188176	0	0
7		CenSWEET12	Chr04	CenSWEET14	Chr05	Segmental	0.166285	1.01245	0.164241
8	C. mannii	CmaSWEET2	Chr4	CmaSWEET3	Chr5	Segmental	0.155978	1.05613	0.147688
9		CmaSWEET3	Chr5	CmaSWEET13	Chr20	Segmental	0.22629	1.2733	0.17772
10		CmaSWEET8	Chr13	CmaSWEET10	Chr18	Segmental	0.140656	0.789862	0.178076

## Sheet: Table S5
Table S5. The SWEET collinearity gene pairs between Cymbidium species.
Collinearity gene pairs between C.sinense and C. ensifolium		Collinearity gene pairs between C.sinense and C. goeringii		Collinearity gene pairs between C.sinense and C. mannii		Collinearity gene pairs between C. ensifolium and C. goeringii		Collinearity gene pairs between C. ensifolium and C. mannii		Collinearity gene pairs between C. goeringii and C. mannii
SWEET genes in C.sinense	SWEET genes in C. ensifolium	SWEET genes in C.sinense	SWEET genes in C. goeringii	SWEET genes in C.sinense	SWEET genes in C. mannii	SWEET genes in C. ensifolium	SWEET genes in C. goeringii	SWEET genes in C. ensifolium	SWEET genes in C. mannii	SWEET genes in C. goeringii	SWEET genes in C. mannii
CsiSWEET2 (cymsin_Mol001523)	CenSWEET13 (JL011186)	CsiSWEET7 (cymsin_Mol008147)	CgoSWEET5 (g27764.t1)	CsiSWEET1 (cymsin_Mol000321)	CmaSWEET1 (model.C.mannii.04894.1)	CenSWEET12 (JL008167)	CgoSWEET1 (g13322.t1)	CenSWEET1 (JL009853)	CmaSWEET9 (model.C.mannii.19969.1)	CgoSWEET5 (g27764.t1)	CmaSWEET8 (model.C.mannii.19895.1)
CsiSWEET5 (cymsin_Mol004820)	CenSWEET11 (JL016756)					CenSWEET6 (JL016217)	CgoSWEET3 (g21735.t1)	CenSWEET2 (JL010543)	CmaSWEET7 (model.C.mannii.19755.1)	CgoSWEET9 (g60757.t1)	CmaSWEET8 (model.C.mannii.19895.1)
CsiSWEET6 (cymsin_Mol006120)	CenSWEET14 (JL013702)					CenSWEET1 (JL009853)	CgoSWEET6 (g28078.t1)	CenSWEET7 (JL012946)	CmaSWEET11 (model.C.mannii.25236.1)	CgoSWEET13 (gene_2789.t1)	CmaSWEET1 (model.C.mannii.04894.1)
CsiSWEET8 (cymsin_Mol011885)	CenSWEET12(JL008167)					CenSWEET15 (JL009205)	CgoSWEET7 (g39499.t1)	CenSWEET12 (JL008167)	CmaSWEET13 (model.C.mannii.27207.1)
CsiSWEET9 (cymsin_Mol012972)	CenSWEET12 (JL008167)					CenSWEET12 (JL008167)	CgoSWEET12 (gene_1398.t1)	CenSWEET13 (JL011186)	CmaSWEET4 (model.C.mannii.08718.1)
CsiSWEET10 (cymsin_Mol014062)	CenSWEET6 (JL016217)					CenSWEET7 (JL012946)	CgoSWEET14 (gene_5247.t1)	CenSWEET14 (JL013702)	CmaSWEET3 (model.C.mannii.07929.1)
CsiSWEET11 (cymsin_Mol014243)	CenSWEET1 (JL009853)					CenSWEET3 (JL005827)	CgoSWEET15 (gene_8109.t1)	CenSWEET15 (JL009205)	CmaSWEET5 (model.C.mannii.10774.1)
CsiSWEET12 (cymsin_Mol020403)	CenSWEET8 (JL023885)

## Sheet: Table S6
Table S6. Cis-elements in the promoter regions of four cymbidium species SWEET genes.
Gene Name	Motif Name	Motif sequence	Motif location	Motif length	Strand	Species	Description	Classify
CenSWEET1	ERE	ATTTTAAA	1905	8	+	Nicotiana glutinos	estrogen responsive element (ERE)	Estrogen responsive element
CenSWEET1	MYC	CATGTG	279	6	-	Arabidopsis thaliana	MYC binding site involved in the drought, salt, and ABA stress responses	MYC binding site
CenSWEET1	MYC	CATTTG	982	6	-	Arabidopsis thaliana	MYC binding site involved in the drought, salt, and ABA stress responses	MYC binding site
CenSWEET1	MYC	CATTTG	1000	6	-	Arabidopsis thaliana	MYC binding site involved in the drought, salt, and ABA stress responses	MYC binding site
CenSWEET1	TATA-box	TATAAAAT	1759	8	-	Arabidopsis thaliana	core promoter element	Other elements
CenSWEET1	MYB	CAACAG	342	6	-	Arabidopsis thaliana	MYB binding site involved in the drought, low temperature, salt, ABA, and GA stress responses	MYB binding site
CenSWEET1	MYB	CAACAG	400	6	-	Arabidopsis thaliana	MYB binding site involved in the drought, low temperature, salt, ABA, and GA stress responses	MYB binding site
CenSWEET1	MYB	CAACCA	1234	6	+	Arabidopsis thaliana	MYB binding site involved in the drought, low temperature, salt, ABA, and GA stress responses	MYB binding site
CenSWEET1	MYB	CAACAG	1433	6	-	Arabidopsis thaliana	MYB binding site involved in the drought, low temperature, salt, ABA, and GA stress responses	MYB binding site
CenSWEET1	ABRE	CCACGTGG	208	8	+	Zea mays	Abscisic acid (ABA) responsive	Abscisic acid responsive
CenSWEET1	DRE1	ACCGAGA	35	7	-	Zea mays	Drought-Responsive Element	Drought responsive element
CenSWEET1	WRE3	CCACCT	231	6	+	Pisum sativum	wound-responsive elements	Wound responsive element
CenSWEET1	WRE3	CCACCT	1355	6	+	Pisum sativum	wound-responsive elements	Wound responsive element
CenSWEET1	MBS	CCGTTG	438	6	+	Arabidopsis thaliana	MYB binding site involved in the drought, low temperature, salt and ABA stress responses	MYB binding site
CenSWEET1	MBS	CCGTTG	1419	6	+	Arabidopsis thaliana	MYB binding site involved in the drought, low temperature, salt and ABA stress responses	MYB binding site
CenSWEET1	CCGTCC motif	CCGTCC	1027	6	+	Nicotiana tabacum	Light responsive	Light responsive
CenSWEET1	STRE	AGGGG	735	5	+	Arabidopsis thaliana	stress response element (STRE)	Stress response element
CenSWEET1	STRE	AGGGG	1101	5	-	Arabidopsis thaliana	stress response element (STRE)	Stress response element
CenSWEET1	WUN-motif	AAATTACT	1870	8	+	Nicotiana glutinosa	wound-responsive element	Wound responsive element
CenSWEET1	W box	TTGACC	345	6	+	Arabidopsis thaliana	core sequence and acts as a binding site for WRKY TFs	Pathogen attack responsive
CenSWEET1	W box	TTGACC	403	6	+	Arabidopsis thaliana	core sequence and acts as a binding site for WRKY TFs	Pathogen attack responsive
CenSWEET1	as-1	TGACG	17	5	-	Arabidopsis thaliana	Salicylic acid responsive	Salicylic acid responsive
CenSWEET1	as-1	TGACG	156	5	+	Arabidopsis thaliana	Salicylic acid responsive	Salicylic acid responsive
CenSWEET1	as-1	TGACG	1231	5	-	Arabidopsis thaliana	Salicylic acid responsive	Salicylic acid responsive
CenSWEET1	as-1	TGACG	1276	5	-	Arabidopsis thaliana	Salicylic acid responsive	Salicylic acid responsive
CenSWEET1	as-1	TGACG	1944	5	-	Arabidopsis thaliana	Salicylic acid responsive	Salicylic acid responsive
CenSWEET1	CAAT-box	CAAT	611	4	-	Nicotiana glutinosa	core promoter element	Other elements
CenSWEET1	CAAT-box	CAAT	821	4	+	Nicotiana glutinosa	core promoter element	Other elements
CenSWEET1	CAAT-box	CAAT	1279	4	+	Nicotiana glutinosa	core promoter element	Other elements
CenSWEET1	CAAT-box	CAAT	1339	4	-	Nicotiana glutinosa	core promoter element	Other elements
CenSWEET1	CAAT-box	CAAT	1833	4	+	Nicotiana glutinosa	core promoter element	Other elements
CenSWEET1	CAAT-box	CAAT	1883	4	+	Nicotiana glutinosa	core promoter element	Other elements
CenSWEET1	CCGTCC-box	CCGTCC	1027	6	+	Petroselinum hortense	related to meristem specific activation	Light responsive
CenSWEET1	MBS	CAACAG	342	6	-	Nicotiana tabacum	MYB binding site involved in the drought, low temperature, salt and ABA stress responses	MYB binding site
CenSWEET1	MBS	CAACAG	400	6	-	Nicotiana tabacum	MYB binding site involved in the drought, low temperature, salt and ABA stress responses	MYB binding site
CenSWEET1	MBS	CAACAG	1433	6	-	Nicotiana tabacum	MYB binding site involved in the drought, low temperature, salt and ABA stress responses	MYB binding site
CenSWEET1	TCA	TCATCTTCAT	711	9	-	Pisum sativum	cis-acting element involved in salicylic acid responsiveness	Salicylic acid responsive
CenSWEET1	Myb	CAACTG	742	6	+	Arabidopsis thaliana	MYB binding site involved in the drought, low temperature, salt, ABA, and GA stress responses	MYB binding site
CenSWEET1	Myb	CAACTG	1646	6	+	Arabidopsis thaliana	MYB binding site involved in the drought, low temperature, salt, ABA, and GA stress responses	MYB binding site
CenSWEET1	P-box	CCTTTTG	1008	7	-	Oryza sativa	gibberellin-responsive element	Gibberellin responsive
CenSWEET1	CGTCA-motif	CGTCA	17	5	+	Hordeum vulgare	cis-acting regulatory element involved in the MeJA-responsiveness	Methyl jasmonate responsive
CenSWEET1	CGTCA-motif	CGTCA	156	5	-	Hordeum vulgare	cis-acting regulatory element involved in the MeJA-responsiveness	Methyl jasmonate responsive
CenSWEET1	CGTCA-motif	CGTCA	1231	5	+	Hordeum vulgare	cis-acting regulatory element involved in the MeJA-responsiveness	Methyl jasmonate responsive
CenSWEET1	CGTCA-motif	CGTCA	1276	5	+	Hordeum vulgare	cis-acting regulatory element involved in the MeJA-responsiveness	Methyl jasmonate responsive
CenSWEET1	CGTCA-motif	CGTCA	1944	5	+	Hordeum vulgare	cis-acting regulatory element involved in the MeJA-responsiveness	Methyl jasmonate responsive
CenSWEET1	Sp1	GGGCGG	106	6	-	Oryza sativa	light responsive element	Light responsive
CenSWEET1	Sp1	GGGCGG	1219	6	-	Oryza sativa	light responsive element	Light responsive
CenSWEET1	CAT-box	GCCACT	1076	6	+	Arabidopsis thaliana	cis-acting regulatory element related to meristem expression	Related to meristem specific activation
CenSWEET1	CAT-box	GCCACT	1394	6	+	Arabidopsis thaliana	cis-acting regulatory element related to meristem expression	Related to meristem specific activation
CenSWEET1	GC-motif	CCCCCG	1198	6	+	Zea mays	enhancer-like element involved in anoxic specific inducibility	Other elements
CenSWEET1	G-box	CACGTC	169	6	-	Zea mays	cis-acting regulatory element involved in light responsiveness	Light responsive
CenSWEET1	G-box	CACGTG	209	6	+	Arabidopsis thaliana	cis-acting regulatory element involved in light responsiveness	Light responsive
CenSWEET1	G-box	CACGTC	239	6	-	Zea mays	cis-acting regulatory element involved in light responsiveness	Light responsive
CenSWEET1	G-box	CACGTC	321	6	-	Zea mays	cis-acting regulatory element involved in light responsiveness	Light responsive
CenSWEET1	G-box	CACGTC	379	6	-	Zea mays	cis-acting regulatory element involved in light responsiveness	Light responsive
CenSWEET1	AuxRR-core	GGTCCAT	553	7	+	Nicotiana tabacum	cis-acting regulatory element involved in auxin responsiveness	Auxin responsive element
CenSWEET1	AuxRR-core	GGTCCAT	654	7	-	Nicotiana tabacum	cis-acting regulatory element involved in auxin responsiveness	Auxin responsive element
CenSWEET1	AE-box	AGAAACTT	1118	8	+	Arabidopsis thaliana	part of a module for light response	Light responsive
CenSWEET1	TGACG-motif	TGACG	17	5	-	Hordeum vulgare	cis-acting regulatory element involved in the MeJA-responsiveness	Methyl jasmonate responsive
CenSWEET1	TGACG-motif	TGACG	156	5	+	Hordeum vulgare	cis-acting regulatory element involved in the MeJA-responsiveness	Methyl jasmonate responsive
CenSWEET1	TGACG-motif	TGACG	1231	5	-	Hordeum vulgare	cis-acting regulatory element involved in the MeJA-responsiveness	Methyl jasmonate responsive
CenSWEET1	TGACG-motif	TGACG	1276	5	-	Hordeum vulgare	cis-acting regulatory element involved in the MeJA-responsiveness	Methyl jasmonate responsive
CenSWEET1	TGACG-motif	TGACG	1944	5	-	Hordeum vulgare	cis-acting regulatory element involved in the MeJA-responsiveness	Methyl jasmonate responsive
CenSWEET1	Box II	CCACGTGGC	208	9	+	Petroselinum crispum	part of a light responsive element	Light responsive
CenSWEET1	A-box	CCGTCC	1027	6	+	Petroselinum crispum	cis-acting regulatory element	Light responsive
CenSWEET1	TC-rich repeats	ATTCTCTAAC	1824	9	+	Nicotiana tabacum	cis-acting element involved in defense and stress responsiveness	Defense and stress responsive
CenSWEET1	CCAAT-box	CAACGG	438	6	-	Hordeum vulgare	MYBHv1 binding site	Other elements
CenSWEET1	CCAAT-box	CAACGG	1419	6	-	Hordeum vulgare	MYBHv1 binding site	Other elements
CenSWEET1	G-Box	CACGTG	209	6	+	Pisum sativum	cis-acting regulatory element involved in light responsiveness	Light responsive
CenSWEET1	G-Box	CACGTT	309	6	-	Pisum sativum	cis-acting regulatory element involved in light responsiveness	Light responsive
CenSWEET1	G-Box	CACGTT	1548	6	+	Pisum sativum	cis-acting regulatory element involved in light responsiveness	Light responsive
CenSWEET1	G-Box	CACGTT	1810	6	-	Pisum sativum	cis-acting regulatory element involved in light responsiveness	Light responsive
CenSWEET1	CAAT-box	CAAAT	678	5	-	Pisum sativum	common cis-acting element in promoter and enhancer regions	Other elements
CenSWEET1	CAAT-box	CAAAT	890	5	+	Pisum sativum	common cis-acting element in promoter and enhancer regions	Other elements
CenSWEET1	CAAT-box	CAAAT	911	5	+	Pisum sativum	common cis-acting element in promoter and enhancer regions	Other elements
CenSWEET1	CAAT-box	CAAAT	982	5	+	Pisum sativum	common cis-acting element in promoter and enhancer regions	Other elements
CenSWEET1	CAAT-box	CAAAT	1000	5	+	Pisum sativum	common cis-acting element in promoter and enhancer regions	Other elements
CenSWEET1	CAAT-box	CAAAT	1086	5	+	Pisum sativum	common cis-acting element in promoter and enhancer regions	Other elements
CenSWEET1	CAAT-box	CCCAATTT	1787	8	+	Arabidopsis thaliana	common cis-acting element in promoter and enhancer regions	Other elements
CenSWEET1	MBS	CAACTG	742	6	+	Arabidopsis thaliana	MYB binding site involved in drought-inducibility	MYB binding site
CenSWEET1	MBS	CAACTG	1646	6	+	Arabidopsis thaliana	MYB binding site involved in drought-inducibility	MYB binding site
CenSWEET1	TATA-box	ATATAT	696	6	+	Brassica napus	core promoter element around -30 of transcription start	Other elements
CenSWEET1	TATA-box	TATAA	904	5	-	Arabidopsis thaliana	core promoter element around -30 of transcription start	Other elements
CenSWEET1	TATA-box	TATAA	1105	5	-	Arabidopsis thaliana	core promoter element around -30 of transcription start	Other elements
CenSWEET1	TATA-box	TATA	1323	4	-	Arabidopsis thaliana	core promoter element around -30 of transcription start	Other elements
CenSWEET1	TATA-box	TATACA	1448	6	-	Helianthus annuus	core promoter element around -30 of transcription start	Other elements
CenSWEET1	TATA-box	TATA	1482	4	-	Arabidopsis thaliana	core promoter element around -30 of transcription start	Other elements
CenSWEET1	TATA-box	TATTTAAA	1582	8	-	Arabidopsis thaliana	core promoter element around -30 of transcription start	Other elements
CenSWEET1	TATA-box	TATA	1727	4	-	Arabidopsis thaliana	core promoter element around -30 of transcription start	Other elements
CenSWEET1	TATA-box	TATAAAA	1760	7	-	Pisum sativum	core promoter element around -30 of transcription start	Other elements
CenSWEET1	TATA-box	ATTATA	1837	6	+	Brassica napus	core promoter element around -30 of transcription start	Other elements
CenSWEET1	TATA-box	ATTATA	1900	6	+	Brassica napus	core promoter element around -30 of transcription start	Other elements
CenSWEET1	TATA-box	ATTATA	1978	6	+	Brassica napus	core promoter element around -30 of transcription start	Other elements
CenSWEET1	LTR	CCGAAA	26	6	+	Hordeum vulgare	cis-acting element involved in low-temperature responsiveness	Low temperature responsive
CenSWEET1	LTR	CCGAAA	1655	6	-	Hordeum vulgare	cis-acting element involved in low-temperature responsiveness	Low temperature responsive
CenSWEET1	ABRE	ACGTG	170	5	+	Arabidopsis thaliana	cis-acting element involved in the abscisic acid responsiveness	Abscisic acid responsive
CenSWEET1	ABRE	GCCGCGTGGC	207	9	+	Oryza sativa	cis-acting element involved in the abscisic acid responsiveness	Abscisic acid responsive
CenSWEET1	ABRE	ACGTG	240	5	+	Arabidopsis thaliana	cis-acting element involved in the abscisic acid responsiveness	Abscisic acid responsive
CenSWEET1	ABRE	ACGTG	322	5	+	Arabidopsis thaliana	cis-acting element involved in the abscisic acid responsiveness	Abscisic acid responsive
CenSWEET1	ABRE	GCCGCGTGGC	365	9	-	Oryza sativa	cis-acting element involved in the abscisic acid responsiveness	Abscisic acid responsive
CenSWEET1	ABRE	ACGTG	380	5	+	Arabidopsis thaliana	cis-acting element involved in the abscisic acid responsiveness	Abscisic acid responsive
CenSWEET1	ABRE	GCAACGTGTC	435	9	-	Hordeum vulgare	cis-acting element involved in the abscisic acid responsiveness	Abscisic acid responsive
CenSWEET1	ABRE	ACGTG	1548	5	-	Arabidopsis thaliana	cis-acting element involved in the abscisic acid responsiveness	Abscisic acid responsive
CenSWEET1	ABRE	ACGTG	1811	5	+	Arabidopsis thaliana	cis-acting element involved in the abscisic acid responsiveness	Abscisic acid responsive
CenSWEET1	ARE	AAACCA	1045	6	-	Zea mays	cis-acting regulatory element essential for the anaerobic induction	Anaerobic induction element
CenSWEET1	ARE	AAACCA	1520	6	-	Zea mays	cis-acting regulatory element essential for the anaerobic induction	Anaerobic induction element
CenSWEET10	DRE1	ACCGAGA	562	7	-	Zea mays	Drought-Responsive Element	Drought responsive element
CenSWEET10	Myc	TCTCTTA	425	7	-	Arabidopsis thaliana	MYC binding site involved in the drought, salt, and ABA stress responses	MYC binding site
CenSWEET10	Myc	TCTCTTA	1257	7	+	Arabidopsis thaliana	MYC binding site involved in the drought, salt, and ABA stress responses	MYC binding site
CenSWEET10	Myc	TCTCTTA	1408	7	-	Arabidopsis thaliana	MYC binding site involved in the drought, salt, and ABA stress responses	MYC binding site
CenSWEET10	Myc	TCTCTTA	1868	7	-	Arabidopsis thaliana	MYC binding site involved in the drought, salt, and ABA stress responses	MYC binding site
CenSWEET10	CARE	CAACTCCC	413	8	+	Oryza sativa	gibberellin responsive	Gibberellin responsive
CenSWEET10	CARE	CAACTCCC	1394	8	+	Oryza sativa	gibberellin responsive	Gibberellin responsive
CenSWEET10	CARE	CAACTCCC	1854	8	+	Oryza sativa	gibberellin responsive	Gibberellin responsive
CenSWEET10	MYC	CATTTG	1575	6	+	Arabidopsis thaliana	MYC binding site involved in the drought, salt, and ABA stress responses	MYC binding site
CenSWEET10	ERE	ATTTCATA	19	8	+	Nicotiana glutinos	estrogen responsive element (ERE)	Estrogen responsive element
CenSWEET10	ERE	ATTTTAAA	284	8	+	Nicotiana glutinos	estrogen responsive element (ERE)	Estrogen responsive element
CenSWEET10	ERE	ATTTTAAA	1264	8	+	Nicotiana glutinos	estrogen responsive element (ERE)	Estrogen responsive element
CenSWEET10	CAAT-box	CAAT	217	4	+	Nicotiana glutinosa	core promoter element	Other elements
CenSWEET10	CAAT-box	CAAT	276	4	+	Nicotiana glutinosa	core promoter element	Other elements
CenSWEET10	CAAT-box	CAAT	294	4	-	Nicotiana glutinosa	core promoter element	Other elements
CenSWEET10	CAAT-box	CAAT	319	4	+	Nicotiana glutinosa	core promoter element	Other elements
CenSWEET10	CAAT-box	CAAT	453	4	+	Nicotiana glutinosa	core promoter element	Other elements
CenSWEET10	CAAT-box	CAAT	478	4	+	Nicotiana glutinosa	core promoter element	Other elements
CenSWEET10	CAAT-box	CAAT	757	4	+	Nicotiana glutinosa	core promoter element	Other elements
CenSWEET10	CAAT-box	CAAT	1016	4	+	Nicotiana glutinosa	core promoter element	Other elements
CenSWEET10	CAAT-box	CAAT	1069	4	+	Nicotiana glutinosa	core promoter element	Other elements
CenSWEET10	CAAT-box	CAAT	1093	4	+	Nicotiana glutinosa	core promoter element	Other elements
CenSWEET10	CAAT-box	CAAT	1146	4	+	Nicotiana glutinosa	core promoter element	Other elements
CenSWEET10	CAAT-box	CAAT	1225	4	-	Nicotiana glutinosa	core promoter element	Other elements
CenSWEET10	CAAT-box	CAAT	1274	4	-	Nicotiana glutinosa	core promoter element	Other elements
CenSWEET10	CAAT-box	CAAT	1299	4	+	Nicotiana glutinosa	core promoter element	Other elements
CenSWEET10	CAAT-box	CAAT	1436	4	+	Nicotiana glutinosa	core promoter element	Other elements
CenSWEET10	CAAT-box	CAAT	1697	4	+	Nicotiana glutinosa	core promoter element	Other elements
CenSWEET10	CAAT-box	CAAT	1734	4	-	Nicotiana glutinosa	core promoter element	Other elements
CenSWEET10	CAAT-box	CAAT	1759	4	+	Nicotiana glutinosa	core promoter element	Other elements
CenSWEET10	CAAT-box	CAAT	1896	4	+	Nicotiana glutinosa	core promoter element	Other elements
CenSWEET10	CAAT-box	CAAT	1921	4	+	Nicotiana glutinosa	core promoter element	Other elements
CenSWEET10	TATA-box	TATATA	73	6	+	Arabidopsis thaliana	core promoter element	Other elements
CenSWEET10	TATA-box	TATATA	142	6	+	Arabidopsis thaliana	core promoter element	Other elements
CenSWEET10	TATA-box	TATATA	171	6	+	Arabidopsis thaliana	core promoter element	Other elements
CenSWEET10	TATA-box	TATATA	421	6	+	Arabidopsis thaliana	core promoter element	Other elements
CenSWEET10	TATA-box	TATATA	628	6	+	Arabidopsis thaliana	core promoter element	Other elements
CenSWEET10	TATA-box	TATATA	866	6	+	Arabidopsis thaliana	core promoter element	Other elements
CenSWEET10	TATA-box	TATATA	1031	6	-	Arabidopsis thaliana	core promoter element	Other elements
CenSWEET10	TATA-box	TATATA	1149	6	-	Arabidopsis thaliana	core promoter element	Other elements
CenSWEET10	TATA-box	TATATA	1402	6	-	Arabidopsis thaliana	core promoter element	Other elements
CenSWEET10	TATA-box	TATATA	1862	6	-	Arabidopsis thaliana	core promoter element	Other elements
CenSWEET10	STRE	AGGGG	408	5	-	Arabidopsis thaliana	stress response element (STRE)	Stress response element
CenSWEET10	STRE	AGGGG	1389	5	-	Arabidopsis thaliana	stress response element (STRE)	Stress response element
CenSWEET10	STRE	AGGGG	1502	5	-	Arabidopsis thaliana	stress response element (STRE)	Stress response element
CenSWEET10	STRE	AGGGG	1849	5	-	Arabidopsis thaliana	stress response element (STRE)	Stress response element
CenSWEET10	STRE	AGGGG	1962	5	-	Arabidopsis thaliana	stress response element (STRE)	Stress response element
CenSWEET10	AAGAA-motif	gGTAAAGAAA	1493	9	-	Avena sativa	Abscisic acid (ABA) responsive	Abscisic acid responsive
CenSWEET10	AAGAA-motif	gGTAAAGAAA	1953	9	-	Avena sativa	Abscisic acid (ABA) responsive	Abscisic acid responsive
CenSWEET10	Box III	atCATTTTCACt	1215	11	-	Pisum sativum	protein binding site	Light responsive
CenSWEET10	Box 4	ATTAAT	166	6	+	Petroselinum crispum	part of a conserved DNA module involved in light responsiveness	Light responsive
CenSWEET10	Box 4	ATTAAT	654	6	+	Petroselinum crispum	part of a conserved DNA module involved in light responsiveness	Light responsive
CenSWEET10	GT1-motif	GGTTAA	367	6	-	Arabidopsis thaliana	light responsive element	Light responsive
CenSWEET10	GT1-motif	GCGGTAATT	833	9	+	Oryza sativa	light responsive element	Light responsive
CenSWEET10	GT1-motif	GGTTAAT	1347	7	-	Avena sativa	light responsive element	Light responsive
CenSWEET10	GT1-motif	GGTTAA	1498	6	-	Arabidopsis thaliana	light responsive element	Light responsive
CenSWEET10	GT1-motif	GGTTAA	1808	6	-	Arabidopsis thaliana	light responsive element	Light responsive
CenSWEET10	GT1-motif	GGTTAA	1958	6	-	Arabidopsis thaliana	light responsive element	Light responsive
CenSWEET10	ARE	AAACCA	789	6	-	Zea mays	cis-acting regulatory element essential for the anaerobic induction	Anaerobic induction element
CenSWEET10	TATA-box	TATA	61	4	+	Arabidopsis thaliana	core promoter element around -30 of transcription start	Other elements
CenSWEET10	TATA-box	TATA	75	4	+	Arabidopsis thaliana	core promoter element around -30 of transcription start	Other elements
CenSWEET10	TATA-box	TATA	144	4	+	Arabidopsis thaliana	core promoter element around -30 of transcription start	Other elements
CenSWEET10	TATA-box	TATA	173	4	+	Arabidopsis thaliana	core promoter element around -30 of transcription start	Other elements
CenSWEET10	TATA-box	TATA	272	4	+	Arabidopsis thaliana	core promoter element around -30 of transcription start	Other elements
CenSWEET10	TATA-box	TATTTAAA	286	8	-	Arabidopsis thaliana	core promoter element around -30 of transcription start	Other elements
CenSWEET10	TATA-box	TATATA	421	6	+	Arabidopsis thaliana	core promoter element around -30 of transcription start	Other elements
CenSWEET10	TATA-box	TATA	630	4	+	Arabidopsis thaliana	core promoter element around -30 of transcription start	Other elements
CenSWEET10	TATA-box	TATA	688	4	+	Arabidopsis thaliana	core promoter element around -30 of transcription start	Other elements
CenSWEET10	TATA-box	TATA	711	4	+	Arabidopsis thaliana	core promoter element around -30 of transcription start	Other elements
CenSWEET10	TATA-box	TATA	868	4	+	Arabidopsis thaliana	core promoter element around -30 of transcription start	Other elements
CenSWEET10	TATA-box	ATTATA	888	6	+	Brassica napus	core promoter element around -30 of transcription start	Other elements
CenSWEET10	TATA-box	TATA	908	4	+	Arabidopsis thaliana	core promoter element around -30 of transcription start	Other elements
CenSWEET10	TATA-box	TATATAA	1030	7	-	Arabidopsis thaliana	core promoter element around -30 of transcription start	Other elements
CenSWEET10	TATA-box	TACATAAA	1084	8	+	Oryza sativa	core promoter element around -30 of transcription start	Other elements
CenSWEET10	TATA-box	ATATAT	1148	6	-	Brassica napus	core promoter element around -30 of transcription start	Other elements
CenSWEET10	TATA-box	TATA	1212	4	-	Arabidopsis thaliana	core promoter element around -30 of transcription start	Other elements
CenSWEET10	TATA-box	TATTTAAA	1266	8	-	Arabidopsis thaliana	core promoter element around -30 of transcription start	Other elements
CenSWEET10	TATA-box	TATA	1406	4	-	Arabidopsis thaliana	core promoter element around -30 of transcription start	Other elements
CenSWEET10	TATA-box	TATA	1600	4	-	Arabidopsis thaliana	core promoter element around -30 of transcription start	Other elements
CenSWEET10	TATA-box	TATAAA	1674	6	-	Helianthus annuus	core promoter element around -30 of transcription start	Other elements
CenSWEET10	TATA-box	ATATAA	1865	6	+	Brassica oleracea	core promoter element around -30 of transcription start	Other elements
CenSWEET10	RY-element	CATGCATG	1680	8	-	Helianthus annuus	cis-acting regulatory element involved in seed-specific regulation	Other elements
CenSWEET10	circadian	CAAAGATATC	817	9	+	Lycopersicon esculentum	cis-acting regulatory element involved in circadian control	Circadian control
CenSWEET10	CAAT-box	CCAAT	50	5	+	Arabidopsis thaliana	common cis-acting element in promoter and enhancer regions	Other elements
CenSWEET10	CAAT-box	CAAAT	1188	5	+	Pisum sativum	common cis-acting element in promoter and enhancer regions	Other elements
CenSWEET10	CAAT-box	CCAAT	1460	5	+	Arabidopsis thaliana	common cis-acting element in promoter and enhancer regions	Other elements
CenSWEET10	CAAT-box	CAAAT	1576	5	-	Pisum sativum	common cis-acting element in promoter and enhancer regions	Other elements
CenSWEET10	TCT-motif	TCTTAC	253	6	-	Arabidopsis thaliana	part of a light responsive element	Light responsive
CenSWEET10	I-box	AAGATAAGGCT	1549	10	-	Gossypium hirsutum	part of a light responsive element	Light responsive
CenSWEET10	O2-site	GATGACATGG	217	9	-	Zea mays	cis-acting regulatory element involved in zein metabolism regulation	Other elements
CenSWEET10	chs-CMA1a	TTACTTAA	1640	8	+	Daucus carota	part of a light responsive element	Light responsive
CenSWEET11	ABRE	TACGTGTC	1850	8	-	Arabidopsis thaliana	Abscisic acid (ABA) responsive	Abscisic acid responsive
CenSWEET11	ERE	ATTTTAAA	303	8	+	Nicotiana glutinos	estrogen responsive element (ERE)	Estrogen responsive element
CenSWEET11	ERE	ATTTTAAA	322	8	-	Nicotiana glutinos	estrogen responsive element (ERE)	Estrogen responsive element
CenSWEET11	ERE	ATTTTAAA	1425	8	-	Nicotiana glutinos	estrogen responsive element (ERE)	Estrogen responsive element
CenSWEET11	ERE	ATTTTAAA	1458	8	-	Nicotiana glutinos	estrogen responsive element (ERE)	Estrogen responsive element
CenSWEET11	ERE	ATTTTAAA	1590	8	+	Nicotiana glutinos	estrogen responsive element (ERE)	Estrogen responsive element
CenSWEET11	MYC	CATTTG	754	6	+	Arabidopsis thaliana	MYC binding site involved in the drought, salt, and ABA stress responses	MYC binding site
CenSWEET11	MYB	TAACCA	411	6	-	Arabidopsis thaliana	MYB binding site involved in the drought, low temperature, salt, ABA, and GA stress responses	MYB binding site
CenSWEET11	ABRE	CCACGTGG	1873	8	-	Zea mays	Abscisic acid (ABA) responsive	Abscisic acid responsive
CenSWEET11	MYB	TAACCA	411	6	-	Arabidopsis thaliana	MYB binding site involved in the drought, low temperature, salt, ABA, and GA stress responses	MYB binding site
CenSWEET11	Myc	TCTCTTA	40	7	+	Arabidopsis thaliana	MYC binding site involved in the drought, salt, and ABA stress responses	MYC binding site
CenSWEET11	ABRE	CACGTA	1852	6	+	Zea mays	Abscisic acid (ABA) responsive	Abscisic acid responsive
CenSWEET11	AAGAA-motif	GAAAGAA	35	7	-	Avena sativa	Abscisic acid (ABA) responsive	Abscisic acid responsive
CenSWEET11	AAGAA-motif	gGTAAAGAAA	412	9	+	Avena sativa	Abscisic acid (ABA) responsive	Abscisic acid responsive
CenSWEET11	AAGAA-motif	GAAAGAA	1061	7	+	Avena sativa	Abscisic acid (ABA) responsive	Abscisic acid responsive
CenSWEET11	STRE	AGGGG	1739	5	+	Arabidopsis thaliana	stress response element (STRE)	Stress response element
CenSWEET11	STRE	AGGGG	1952	5	-	Arabidopsis thaliana	stress response element (STRE)	Stress response element
CenSWEET11	WUN-motif	AAATTACT	88	8	-	Nicotiana glutinosa	wound-responsive element	Wound responsive element
CenSWEET11	W box	TTGACC	1879	6	-	Arabidopsis thaliana	core sequence and acts as a binding site for WRKY TFs	Pathogen attack responsive
CenSWEET11	ABRE	TACGTG	1852	6	-	Zea mays	Abscisic acid (ABA) responsive	Abscisic acid responsive
CenSWEET11	TATA-box	TATATA	171	6	+	Arabidopsis thaliana	core promoter element	Other elements
CenSWEET11	TATA-box	TATATA	294	6	+	Arabidopsis thaliana	core promoter element	Other elements
CenSWEET11	TATA-box	TATATA	380	6	+	Arabidopsis thaliana	core promoter element	Other elements
CenSWEET11	TATA-box	TATATAAA	1128	8	-	Arabidopsis thaliana	core promoter element	Other elements
CenSWEET11	CAAT-box	CAAT	211	4	-	Nicotiana glutinosa	core promoter element	Other elements
CenSWEET11	CAAT-box	CAAT	289	4	-	Nicotiana glutinosa	core promoter element	Other elements
CenSWEET11	CAAT-box	CAAT	557	4	-	Nicotiana glutinosa	core promoter element	Other elements
CenSWEET11	CAAT-box	CAAT	572	4	-	Nicotiana glutinosa	core promoter element	Other elements
CenSWEET11	CAAT-box	CAAT	711	4	-	Nicotiana glutinosa	core promoter element	Other elements
CenSWEET11	CAAT-box	CAAT	1159	4	+	Nicotiana glutinosa	core promoter element	Other elements
CenSWEET11	CAAT-box	CAAT	1289	4	-	Nicotiana glutinosa	core promoter element	Other elements
CenSWEET11	CAAT-box	CAAT	1363	4	+	Nicotiana glutinosa	core promoter element	Other elements
CenSWEET11	CAAT-box	CAAT	1405	4	-	Nicotiana glutinosa	core promoter element	Other elements
CenSWEET11	CAAT-box	CAAT	1490	4	-	Nicotiana glutinosa	core promoter element	Other elements
CenSWEET11	TCA	TCATCTTCAT	1310	9	+	Pisum sativum	cis-acting element involved in salicylic acid responsiveness	Salicylic acid responsive
CenSWEET11	Myb	CAACTG	1704	6	+	Arabidopsis thaliana	MYB binding site involved in the drought, low temperature, salt, ABA, and GA stress responses	MYB binding site
CenSWEET11	GT1-motif	GGTTAA	412	6	+	Arabidopsis thaliana	light responsive element	Light responsive
CenSWEET11	GT1-motif	GGTTAAT	1385	7	+	Avena sativa	light responsive element	Light responsive
CenSWEET11	AT-rich sequence	TAAAATACT	324	9	+	Pisum sativum	element for maximal elicitor-mediated activation (2copies)	Other elements
CenSWEET11	Box 4	ATTAAT	55	6	+	Petroselinum crispum	part of a conserved DNA module involved in light responsiveness	Light responsive
CenSWEET11	Box 4	ATTAAT	112	6	+	Petroselinum crispum	part of a conserved DNA module involved in light responsiveness	Light responsive
CenSWEET11	Box 4	ATTAAT	424	6	+	Petroselinum crispum	part of a conserved DNA module involved in light responsiveness	Light responsive
CenSWEET11	Box 4	ATTAAT	1007	6	-	Petroselinum crispum	part of a conserved DNA module involved in light responsiveness	Light responsive
CenSWEET11	Box 4	ATTAAT	1183	6	-	Petroselinum crispum	part of a conserved DNA module involved in light responsiveness	Light responsive
CenSWEET11	Box 4	ATTAAT	1401	6	-	Petroselinum crispum	part of a conserved DNA module involved in light responsiveness	Light responsive
CenSWEET11	Box 4	ATTAAT	1637	6	-	Petroselinum crispum	part of a conserved DNA module involved in light responsiveness	Light responsive
CenSWEET11	ATCT-motif	AATCTAATCC	704	9	-	Pisum sativum	part of a conserved DNA module involved in light responsiveness	Light responsive
CenSWEET11	G-box	TACGTG	1852	6	-	Arabidopsis thaliana	cis-acting regulatory element involved in light responsiveness	Light responsive
CenSWEET11	G-box	GCCACGTGGA	1872	9	-	Arabidopsis thaliana	cis-acting regulatory element involved in light responsiveness	Light responsive
CenSWEET11	AE-box	AGAAACAA	241	8	-	Arabidopsis thaliana	part of a module for light response	Light responsive
CenSWEET11	chs-CMA1a	TTACTTAA	266	8	-	Daucus carota	part of a light responsive element	Light responsive
CenSWEET11	O2-site	GATGATGTGG	1762	9	-	Zea mays	cis-acting regulatory element involved in zein metabolism regulation	Other elements
CenSWEET11	chs-CMA2a	TCACTTGA	1299	8	+	Petroselinum crispum	part of a light responsive element	Light responsive
CenSWEET11	G-Box	CACGTT	1327	6	+	Pisum sativum	cis-acting regulatory element involved in light responsiveness	Light responsive
CenSWEET11	G-Box	CACGTG	1874	6	-	Pisum sativum	cis-acting regulatory element involved in light responsiveness	Light responsive
CenSWEET11	CAAT-box	CAAAT	443	5	+	Pisum sativum	common cis-acting element in promoter and enhancer regions	Other elements
CenSWEET11	CAAT-box	CAAAT	501	5	+	Pisum sativum	common cis-acting element in promoter and enhancer regions	Other elements
CenSWEET11	CAAT-box	CAAAT	671	5	+	Pisum sativum	common cis-acting element in promoter and enhancer regions	Other elements
CenSWEET11	CAAT-box	CAAAT	755	5	-	Pisum sativum	common cis-acting element in promoter and enhancer regions	Other elements
CenSWEET11	CAAT-box	CAAAT	775	5	-	Pisum sativum	common cis-acting element in promoter and enhancer regions	Other elements
CenSWEET11	CAAT-box	CAAAT	795	5	+	Pisum sativum	common cis-acting element in promoter and enhancer regions	Other elements
CenSWEET11	CAAT-box	CAAAT	889	5	+	Pisum sativum	common cis-acting element in promoter and enhancer regions	Other elements
CenSWEET11	CAAT-box	CAAAT	994	5	+	Pisum sativum	common cis-acting element in promoter and enhancer regions	Other elements
CenSWEET11	CAAT-box	CAAAT	1214	5	+	Pisum sativum	common cis-acting element in promoter and enhancer regions	Other elements
CenSWEET11	CAAT-box	CAAAT	1263	5	-	Pisum sativum	common cis-acting element in promoter and enhancer regions	Other elements
CenSWEET11	CAAT-box	CAAAT	1539	5	-	Pisum sativum	common cis-acting element in promoter and enhancer regions	Other elements
CenSWEET11	CAAT-box	CAAAT	1692	5	+	Pisum sativum	common cis-acting element in promoter and enhancer regions	Other elements
CenSWEET11	CAAT-box	CAAAT	1777	5	-	Pisum sativum	common cis-acting element in promoter and enhancer regions	Other elements
CenSWEET11	MBS	CAACTG	1704	6	+	Arabidopsis thaliana	MYB binding site involved in drought-inducibility	MYB binding site
CenSWEET11	TATA-box	TATA	173	4	+	Arabidopsis thaliana	core promoter element around -30 of transcription start	Other elements
CenSWEET11	TATA-box	ATTATA	227	6	+	Brassica napus	core promoter element around -30 of transcription start	Other elements
CenSWEET11	TATA-box	TATATA	294	6	+	Arabidopsis thaliana	core promoter element around -30 of transcription start	Other elements
CenSWEET11	TATA-box	TATTTAAA	333	8	-	Arabidopsis thaliana	core promoter element around -30 of transcription start	Other elements
CenSWEET11	TATA-box	ATATAT	354	6	+	Brassica napus	core promoter element around -30 of transcription start	Other elements
CenSWEET11	TATA-box	TATA	382	4	+	Arabidopsis thaliana	core promoter element around -30 of transcription start	Other elements
CenSWEET11	TATA-box	ATTATA	725	6	+	Brassica napus	core promoter element around -30 of transcription start	Other elements
CenSWEET11	TATA-box	ATATAT	944	6	+	Brassica napus	core promoter element around -30 of transcription start	Other elements
CenSWEET11	TATA-box	TATA	1041	4	-	Arabidopsis thaliana	core promoter element around -30 of transcription start	Other elements
CenSWEET11	TATA-box	ccTATAAAaa	1109	9	+	Arabidopsis thaliana	core promoter element around -30 of transcription start	Other elements
CenSWEET11	TATA-box	taTATAAAg	1127	9	-	Lycopersicon esculentum	core promoter element around -30 of transcription start	Other elements
CenSWEET11	TATA-box	ATTATA	1146	6	+	Brassica napus	core promoter element around -30 of transcription start	Other elements
CenSWEET11	TATA-box	ATTATA	1195	6	+	Brassica napus	core promoter element around -30 of transcription start	Other elements
CenSWEET11	TATA-box	TATTTAAA	1218	8	+	Arabidopsis thaliana	core promoter element around -30 of transcription start	Other elements
CenSWEET11	TATA-box	ATTATA	1284	6	+	Brassica napus	core promoter element around -30 of transcription start	Other elements
CenSWEET11	TATA-box	TATTTAAA	1423	8	+	Arabidopsis thaliana	core promoter element around -30 of transcription start	Other elements
CenSWEET11	TATA-box	TATAAA	1498	6	-	Helianthus annuus	core promoter element around -30 of transcription start	Other elements
CenSWEET11	TATA-box	TATA	1533	4	-	Arabidopsis thaliana	core promoter element around -30 of transcription start	Other elements
CenSWEET11	TATA-box	TATAAA	1549	6	-	Helianthus annuus	core promoter element around -30 of transcription start	Other elements
CenSWEET11	TATA-box	ATTATA	1613	6	+	Brassica napus	core promoter element around -30 of transcription start	Other elements
CenSWEET11	TATA-box	TATA	1653	4	-	Arabidopsis thaliana	core promoter element around -30 of transcription start	Other elements
CenSWEET11	TATA-box	TATAA	1685	5	-	Arabidopsis thaliana	core promoter element around -30 of transcription start	Other elements
CenSWEET11	TATA-box	TATA	1933	4	-	Arabidopsis thaliana	core promoter element around -30 of transcription start	Other elements
CenSWEET11	TGA-box	AACGAC	1920	6	-	Brassica oleracea	auxin-responsive element	Auxin responsive element
CenSWEET11	ABRE	ACGTG	1327	5	-	Arabidopsis thaliana	cis-acting element involved in the abscisic acid responsiveness	Abscisic acid responsive
CenSWEET11	ABRE	ACGTG	1852	5	-	Arabidopsis thaliana	cis-acting element involved in the abscisic acid responsiveness	Abscisic acid responsive
CenSWEET11	ABRE	CACGTG	1874	6	-	Arabidopsis thaliana	cis-acting element involved in the abscisic acid responsiveness	Abscisic acid responsive
CenSWEET11	LTR	CCGAAA	849	6	+	Hordeum vulgare	cis-acting element involved in low-temperature responsiveness	Low temperature responsive
CenSWEET11	ARE	AAACCA	910	6	+	Zea mays	cis-acting regulatory element essential for the anaerobic induction	Anaerobic induction element
CenSWEET11	TCA-element	CCATCTTTTT	404	10	-	Nicotiana tabacum	cis-acting element involved in salicylic acid responsiveness	Salicylic acid responsive
CenSWEET12	AAGAA-motif	gGTAAAGAAA	462	9	+	Avena sativa	Abscisic acid (ABA) responsive	Abscisic acid responsive
CenSWEET12	AAGAA-motif	GAAAGAA	1049	7	+	Avena sativa	Abscisic acid (ABA) responsive	Abscisic acid responsive
CenSWEET12	AAGAA-motif	gGTAAAGAAA	1120	9	+	Avena sativa	Abscisic acid (ABA) responsive	Abscisic acid responsive
CenSWEET12	AAGAA-motif	gGTAAAGAAA	1991	9	-	Avena sativa	Abscisic acid (ABA) responsive	Abscisic acid responsive
CenSWEET12	WRE3	CCACCT	728	6	+	Pisum sativum	wound-responsive elements	Wound responsive element
CenSWEET12	WRE3	CCACCT	909	6	-	Pisum sativum	wound-responsive elements	Wound responsive element
CenSWEET12	W box	TTGACC	306	6	+	Arabidopsis thaliana	core sequence and acts as a binding site for WRKY TFs	Pathogen attack responsive
CenSWEET12	TATA-box	TATATA	509	6	+	Arabidopsis thaliana	core promoter element	Other elements
CenSWEET12	TATA-box	TATATA	1851	6	-	Arabidopsis thaliana	core promoter element	Other elements
CenSWEET12	STRE	AGGGG	709	5	+	Arabidopsis thaliana	stress response element (STRE)	Stress response element
CenSWEET12	STRE	AGGGG	929	5	-	Arabidopsis thaliana	stress response element (STRE)	Stress response element
CenSWEET12	STRE	AGGGG	1242	5	+	Arabidopsis thaliana	stress response element (STRE)	Stress response element
CenSWEET12	STRE	AGGGG	1321	5	-	Arabidopsis thaliana	stress response element (STRE)	Stress response element
CenSWEET12	CAAT-box	CAAT	21	4	-	Nicotiana glutinosa	core promoter element	Other elements
CenSWEET12	CAAT-box	CAAT	277	4	+	Nicotiana glutinosa	core promoter element	Other elements
CenSWEET12	CAAT-box	CAAT	305	4	-	Nicotiana glutinosa	core promoter element	Other elements
CenSWEET12	CAAT-box	CAAT	370	4	-	Nicotiana glutinosa	core promoter element	Other elements
CenSWEET12	CAAT-box	CAAT	554	4	-	Nicotiana glutinosa	core promoter element	Other elements
CenSWEET12	CAAT-box	CAAT	629	4	+	Nicotiana glutinosa	core promoter element	Other elements
CenSWEET12	CAAT-box	CAAT	673	4	+	Nicotiana glutinosa	core promoter element	Other elements
CenSWEET12	CAAT-box	CAAT	981	4	+	Nicotiana glutinosa	core promoter element	Other elements
CenSWEET12	CAAT-box	CAAT	1058	4	-	Nicotiana glutinosa	core promoter element	Other elements
CenSWEET12	CAAT-box	CAAT	1190	4	-	Nicotiana glutinosa	core promoter element	Other elements
CenSWEET12	CAAT-box	CAAT	1235	4	-	Nicotiana glutinosa	core promoter element	Other elements
CenSWEET12	CAAT-box	CAAT	1605	4	-	Nicotiana glutinosa	core promoter element	Other elements
CenSWEET12	CAAT-box	CAAT	1909	4	+	Nicotiana glutinosa	core promoter element	Other elements
CenSWEET12	CAAT-box	CAAT	1979	4	+	Nicotiana glutinosa	core promoter element	Other elements
CenSWEET12	TCA	TCATCTTCAT	599	9	-	Pisum sativum	cis-acting element involved in salicylic acid responsiveness	Salicylic acid responsive
CenSWEET12	ERE	ATTTTAAA	150	8	-	Nicotiana glutinos	estrogen responsive element (ERE)	Estrogen responsive element
CenSWEET12	ERE	ATTTTAAA	178	8	+	Nicotiana glutinos	estrogen responsive element (ERE)	Estrogen responsive element
CenSWEET12	ERE	ATTTCATA	266	8	-	Nicotiana glutinos	estrogen responsive element (ERE)	Estrogen responsive element
CenSWEET12	ERE	ATTTTAAA	290	8	-	Nicotiana glutinos	estrogen responsive element (ERE)	Estrogen responsive element
CenSWEET12	MYC	CATGTG	951	6	+	Arabidopsis thaliana	MYC binding site involved in the drought, salt, and ABA stress responses	MYC binding site
CenSWEET12	MYC	CATTTG	1277	6	+	Arabidopsis thaliana	MYC binding site involved in the drought, salt, and ABA stress responses	MYC binding site
CenSWEET12	MYB	TAACCA	1182	6	-	Arabidopsis thaliana	MYB binding site involved in the drought, low temperature, salt, ABA, and GA stress responses	MYB binding site
CenSWEET12	MYB	CAACCA	1452	6	+	Arabidopsis thaliana	MYB binding site involved in the drought, low temperature, salt, ABA, and GA stress responses	MYB binding site
CenSWEET12	Myc	TCTCTTA	432	7	-	Arabidopsis thaliana	MYC binding site involved in the drought, salt, and ABA stress responses	MYC binding site
CenSWEET12	Myc	TCTCTTA	1709	7	+	Arabidopsis thaliana	MYC binding site involved in the drought, salt, and ABA stress responses	MYC binding site
CenSWEET12	MYB	TAACCA	1182	6	-	Arabidopsis thaliana	MYB binding site involved in the drought, low temperature, salt, ABA, and GA stress responses	MYB binding site
CenSWEET12	TATC-box	TATCCCA	489	7	+	Oryza sativa	cis-acting element involved in gibberellin-responsiveness	Gibberellin responsive
CenSWEET12	TCCC-motif	TCTCCCT	1376	7	-	Spinacia oleracea	part of a light responsive element	Light responsive
CenSWEET12	GATA-motif	AAGGATAAGG	1212	9	+	Solanum tuberosum	part of a light responsive element	Light responsive
CenSWEET12	chs-CMA1a	TTACTTAA	1521	8	+	Daucus carota	part of a light responsive element	Light responsive
CenSWEET12	TC-rich repeats	GTTTTCTTAC	113	9	+	Nicotiana tabacum	cis-acting element involved in defense and stress responsiveness	Defense and stress responsive
CenSWEET12	MRE	AACCTAA	33	7	-	Petroselinum crispum	MYB binding site involved in light responsiveness	Light responsive
CenSWEET12	MBSI	aaaAaaC(G/C)GTTA	282	10.5	+	Petunia hybrida	MYB binding site involved in flavonoid biosynthetic genes regulation	Flavonoid biosynthetic genes regulation
CenSWEET12	CAAT-box	CAAAT	388	5	+	Pisum sativum	common cis-acting element in promoter and enhancer regions	Other elements
CenSWEET12	CAAT-box	CAAAT	535	5	+	Pisum sativum	common cis-acting element in promoter and enhancer regions	Other elements
CenSWEET12	CAAT-box	CAAAT	1278	5	-	Pisum sativum	common cis-acting element in promoter and enhancer regions	Other elements
CenSWEET12	CAAT-box	CCAAT	1311	5	+	Arabidopsis thaliana	common cis-acting element in promoter and enhancer regions	Other elements
CenSWEET12	CAAT-box	CAAAT	1496	5	+	Pisum sativum	common cis-acting element in promoter and enhancer regions	Other elements
CenSWEET12	CAAT-box	CAAAT	1514	5	-	Pisum sativum	common cis-acting element in promoter and enhancer regions	Other elements
CenSWEET12	CAAT-box	CCAAT	1871	5	+	Arabidopsis thaliana	common cis-acting element in promoter and enhancer regions	Other elements
CenSWEET12	TCT-motif	TCTTAC	117	6	+	Arabidopsis thaliana	part of a light responsive element	Light responsive
CenSWEET12	G-Box	CACGTG	1301	6	-	Pisum sativum	cis-acting regulatory element involved in light responsiveness	Light responsive
CenSWEET12	ABRE	ACGTG	42	5	+	Arabidopsis thaliana	cis-acting element involved in the abscisic acid responsiveness	Abscisic acid responsive
CenSWEET12	ABRE	CACGTG	1301	6	-	Arabidopsis thaliana	cis-acting element involved in the abscisic acid responsiveness	Abscisic acid responsive
CenSWEET12	ARE	AAACCA	1222	6	+	Zea mays	cis-acting regulatory element essential for the anaerobic induction	Anaerobic induction element
CenSWEET12	ARE	AAACCA	1550	6	+	Zea mays	cis-acting regulatory element essential for the anaerobic induction	Anaerobic induction element
CenSWEET12	TCA-element	CCATCTTTTT	1983	9	+	Nicotiana tabacum	cis-acting element involved in salicylic acid responsiveness	Salicylic acid responsive
CenSWEET12	TATA-box	TATAAAA	69	7	-	Pisum sativum	core promoter element around -30 of transcription start	Other elements
CenSWEET12	TATA-box	TATA	101	4	+	Arabidopsis thaliana	core promoter element around -30 of transcription start	Other elements
CenSWEET12	TATA-box	TATAA	123	5	-	Arabidopsis thaliana	core promoter element around -30 of transcription start	Other elements
CenSWEET12	TATA-box	TATTTAAA	171	8	-	Arabidopsis thaliana	core promoter element around -30 of transcription start	Other elements
CenSWEET12	TATA-box	ATATAA	236	6	+	Brassica oleracea	core promoter element around -30 of transcription start	Other elements
CenSWEET12	TATA-box	TATAA	312	5	-	Arabidopsis thaliana	core promoter element around -30 of transcription start	Other elements
CenSWEET12	TATA-box	ATTATA	349	6	+	Brassica napus	core promoter element around -30 of transcription start	Other elements
CenSWEET12	TATA-box	TATATAA	508	7	-	Arabidopsis thaliana	core promoter element around -30 of transcription start	Other elements
CenSWEET12	TATA-box	TATAAAA	572	7	-	Pisum sativum	core promoter element around -30 of transcription start	Other elements
CenSWEET12	TATA-box	TACATAAA	596	8	+	Oryza sativa	core promoter element around -30 of transcription start	Other elements
CenSWEET12	TATA-box	TATA	856	4	+	Arabidopsis thaliana	core promoter element around -30 of transcription start	Other elements
CenSWEET12	TATA-box	ATATAA	959	6	+	Brassica oleracea	core promoter element around -30 of transcription start	Other elements
CenSWEET12	TATA-box	ccTATAAAaa	1138	9	+	Arabidopsis thaliana	core promoter element around -30 of transcription start	Other elements
CenSWEET12	TATA-box	TATA	1164	4	-	Arabidopsis thaliana	core promoter element around -30 of transcription start	Other elements
CenSWEET12	TATA-box	TATA	1186	4	-	Arabidopsis thaliana	core promoter element around -30 of transcription start	Other elements
CenSWEET12	TATA-box	TATAAA	1343	6	-	Helianthus annuus	core promoter element around -30 of transcription start	Other elements
CenSWEET12	TATA-box	ATTATA	1439	6	+	Brassica napus	core promoter element around -30 of transcription start	Other elements
CenSWEET12	TATA-box	TATTTAAA	1537	8	-	Arabidopsis thaliana	core promoter element around -30 of transcription start	Other elements
CenSWEET12	TATA-box	ATATAT	1564	6	-	Brassica napus	core promoter element around -30 of transcription start	Other elements
CenSWEET12	TATA-box	TACAAAA	1613	7	-	Oryza sativa	core promoter element around -30 of transcription start	Other elements
CenSWEET12	TATA-box	TATA	1636	4	-	Arabidopsis thaliana	core promoter element around -30 of transcription start	Other elements
CenSWEET12	TATA-box	TATA	1657	4	-	Arabidopsis thaliana	core promoter element around -30 of transcription start	Other elements
CenSWEET12	TATA-box	ATATAT	1672	6	-	Brassica napus	core promoter element around -30 of transcription start	Other elements
CenSWEET12	TATA-box	ATATAA	1726	6	+	Brassica oleracea	core promoter element around -30 of transcription start	Other elements
CenSWEET12	TATA-box	TATA	1853	4	-	Arabidopsis thaliana	core promoter element around -30 of transcription start	Other elements
CenSWEET12	Sp1	GGGCGG	799	6	+	Oryza sativa	light responsive element	Light responsive
CenSWEET12	Sp1	GGGCGG	838	6	-	Oryza sativa	light responsive element	Light responsive
CenSWEET12	P-box	CCTTTTG	973	7	+	Oryza sativa	gibberellin-responsive element	Gibberellin responsive
CenSWEET12	Box 4	ATTAAT	48	6	+	Petroselinum crispum	part of a conserved DNA module involved in light responsiveness	Light responsive
CenSWEET12	Box 4	ATTAAT	964	6	+	Petroselinum crispum	part of a conserved DNA module involved in light responsiveness	Light responsive
CenSWEET12	Box 4	ATTAAT	1231	6	-	Petroselinum crispum	part of a conserved DNA module involved in light responsiveness	Light responsive
CenSWEET12	Box 4	ATTAAT	1335	6	-	Petroselinum crispum	part of a conserved DNA module involved in light responsiveness	Light responsive
CenSWEET12	Box 4	ATTAAT	1601	6	-	Petroselinum crispum	part of a conserved DNA module involved in light responsiveness	Light responsive
CenSWEET12	Box 4	ATTAAT	1695	6	-	Petroselinum crispum	part of a conserved DNA module involved in light responsiveness	Light responsive
CenSWEET12	GT1-motif	GGTTAA	969	6	-	Arabidopsis thaliana	light responsive element	Light responsive
CenSWEET12	AE-box	AGAAACAA	1660	8	+	Arabidopsis thaliana	part of a module for light response	Light responsive
CenSWEET12	AE-box	AGAAACAA	1757	8	-	Arabidopsis thaliana	part of a module for light response	Light responsive
CenSWEET12	AuxRR-core	GGTCCAT	1819	7	-	Nicotiana tabacum	cis-acting regulatory element involved in auxin responsiveness	Auxin responsive element
CenSWEET12	G-box	CACGTC	41	6	-	Zea mays	cis-acting regulatory element involved in light responsiveness	Light responsive
CenSWEET12	G-box	CACGTG	1301	6	-	Arabidopsis thaliana	cis-acting regulatory element involved in light responsiveness	Light responsive
CenSWEET13	MYB	CAACCA	76	6	-	Arabidopsis thaliana	MYB binding site involved in the drought, low temperature, salt, ABA, and GA stress responses	MYB binding site
CenSWEET13	MYB	CAACAG	195	6	+	Arabidopsis thaliana	MYB binding site involved in the drought, low temperature, salt, ABA, and GA stress responses	MYB binding site
CenSWEET13	MYB	CAACCA	342	6	+	Arabidopsis thaliana	MYB binding site involved in the drought, low temperature, salt, ABA, and GA stress responses	MYB binding site
CenSWEET13	MYB	CAACCA	404	6	+	Arabidopsis thaliana	MYB binding site involved in the drought, low temperature, salt, ABA, and GA stress responses	MYB binding site
CenSWEET13	MYB	CAACCA	1288	6	+	Arabidopsis thaliana	MYB binding site involved in the drought, low temperature, salt, ABA, and GA stress responses	MYB binding site
CenSWEET13	MYB	TAACCA	1401	6	-	Arabidopsis thaliana	MYB binding site involved in the drought, low temperature, salt, ABA, and GA stress responses	MYB binding site
CenSWEET13	MYB	TAACCA	1650	6	-	Arabidopsis thaliana	MYB binding site involved in the drought, low temperature, salt, ABA, and GA stress responses	MYB binding site
CenSWEET13	MYB	TAACCA	1401	6	-	Arabidopsis thaliana	MYB binding site involved in the drought, low temperature, salt, ABA, and GA stress responses	MYB binding site
CenSWEET13	MYB	TAACCA	1650	6	-	Arabidopsis thaliana	MYB binding site involved in the drought, low temperature, salt, ABA, and GA stress responses	MYB binding site
CenSWEET13	Myc	TCTCTTA	1409	7	-	Arabidopsis thaliana	MYC binding site involved in the drought, salt, and ABA stress responses	MYC binding site
CenSWEET13	ERE	ATTTTAAA	565	8	-	Nicotiana glutinos	estrogen responsive element (ERE)	Estrogen responsive element
CenSWEET13	MYC	CATTTG	373	6	+	Arabidopsis thaliana	MYC binding site involved in the drought, salt, and ABA stress responses	MYC binding site
CenSWEET13	MYC	CATTTG	394	6	-	Arabidopsis thaliana	MYC binding site involved in the drought, salt, and ABA stress responses	MYC binding site
CenSWEET13	MYC	CATGTG	483	6	+	Arabidopsis thaliana	MYC binding site involved in the drought, salt, and ABA stress responses	MYC binding site
CenSWEET13	TATA-box	TATAAAAT	745	8	-	Arabidopsis thaliana	core promoter element	Other elements
CenSWEET13	as-1	TGACG	1844	5	-	Arabidopsis thaliana	Salicylic acid responsive	Salicylic acid responsive
CenSWEET13	CAAT-box	CAAT	544	4	+	Nicotiana glutinosa	core promoter element	Other elements
CenSWEET13	CAAT-box	CAAT	642	4	+	Nicotiana glutinosa	core promoter element	Other elements
CenSWEET13	CAAT-box	CAAT	702	4	-	Nicotiana glutinosa	core promoter element	Other elements
CenSWEET13	CAAT-box	CAAT	903	4	+	Nicotiana glutinosa	core promoter element	Other elements
CenSWEET13	CAAT-box	CAAT	1093	4	+	Nicotiana glutinosa	core promoter element	Other elements
CenSWEET13	CAAT-box	CAAT	1232	4	-	Nicotiana glutinosa	core promoter element	Other elements
CenSWEET13	CAAT-box	CAAT	1262	4	+	Nicotiana glutinosa	core promoter element	Other elements
CenSWEET13	CAAT-box	CAAT	1292	4	+	Nicotiana glutinosa	core promoter element	Other elements
CenSWEET13	CAAT-box	CAAT	1384	4	-	Nicotiana glutinosa	core promoter element	Other elements
CenSWEET13	CAAT-box	CAAT	1535	4	+	Nicotiana glutinosa	core promoter element	Other elements
CenSWEET13	CAAT-box	CAAT	1626	4	+	Nicotiana glutinosa	core promoter element	Other elements
CenSWEET13	CAAT-box	CAAT	1661	4	-	Nicotiana glutinosa	core promoter element	Other elements
CenSWEET13	CAAT-box	CAAT	1847	4	+	Nicotiana glutinosa	core promoter element	Other elements
CenSWEET13	CAAT-box	CAAT	1931	4	+	Nicotiana glutinosa	core promoter element	Other elements
CenSWEET13	MBS	CAACAG	195	6	+	Nicotiana tabacum	MYB binding site involved in the drought, low temperature, salt and ABA stress responses	MYB binding site
CenSWEET13	Myb	TAACTG	1965	6	+	Arabidopsis thaliana	MYB binding site involved in the drought, low temperature, salt, ABA, and GA stress responses	MYB binding site
CenSWEET13	WRE3	CCACCT	432	6	-	Pisum sativum	wound-responsive elements	Wound responsive element
CenSWEET13	MBS	CCGTTG	167	6	-	Arabidopsis thaliana	MYB binding site involved in the drought, low temperature, salt and ABA stress responses	MYB binding site
CenSWEET13	WUN-motif	AAATTTCTT	559	9	-	Nicotiana glutinosa	wound-responsive element	Wound responsive element
CenSWEET13	STRE	AGGGG	153	5	+	Arabidopsis thaliana	stress response element (STRE)	Stress response element
CenSWEET13	STRE	AGGGG	415	5	-	Arabidopsis thaliana	stress response element (STRE)	Stress response element
CenSWEET13	W box	TTGACC	460	6	+	Arabidopsis thaliana	core sequence and acts as a binding site for WRKY TFs	Pathogen attack responsive
CenSWEET13	W box	TTGACC	1188	6	+	Arabidopsis thaliana	core sequence and acts as a binding site for WRKY TFs	Pathogen attack responsive
CenSWEET13	TATA-box	TATATA	1607	6	-	Arabidopsis thaliana	core promoter element	Other elements
CenSWEET13	TATA-box	TATATAAA	1731	8	-	Arabidopsis thaliana	core promoter element	Other elements
CenSWEET13	G-box	tgACACGTGGCA	480	11	+	Lycopersicon esculentum	cis-acting regulatory element involved in light responsiveness	Light responsive
CenSWEET13	LAMP-element	CTTTATCA	1508	8	+	Pisum sativum	part of a light responsive element	Light responsive
CenSWEET13	GA-motif	ATAGATAA	1084	8	-	Arabidopsis thaliana	part of a light responsive element	Light responsive
CenSWEET13	TGACG-motif	TGACG	1844	5	-	Hordeum vulgare	cis-acting regulatory element involved in the MeJA-responsiveness	Methyl jasmonate responsive
CenSWEET13	CGTCA-motif	CGTCA	1844	5	+	Hordeum vulgare	cis-acting regulatory element involved in the MeJA-responsiveness	Methyl jasmonate responsive
CenSWEET13	Sp1	GGGCGG	185	6	+	Oryza sativa	light responsive element	Light responsive
CenSWEET13	GT1-motif	GGTTAAT	1214	7	-	Avena sativa	light responsive element	Light responsive
CenSWEET13	GT1-motif	GGTTAA	1555	6	-	Arabidopsis thaliana	light responsive element	Light responsive
CenSWEET13	Box 4	ATTAAT	515	6	+	Petroselinum crispum	part of a conserved DNA module involved in light responsiveness	Light responsive
CenSWEET13	Box 4	ATTAAT	537	6	+	Petroselinum crispum	part of a conserved DNA module involved in light responsiveness	Light responsive
CenSWEET13	Box 4	ATTAAT	1674	6	-	Petroselinum crispum	part of a conserved DNA module involved in light responsiveness	Light responsive
CenSWEET13	CAAT-box	CAAAT	49	5	+	Pisum sativum	common cis-acting element in promoter and enhancer regions	Other elements
CenSWEET13	CAAT-box	CAAAT	240	5	-	Pisum sativum	common cis-acting element in promoter and enhancer regions	Other elements
CenSWEET13	CAAT-box	CAAAT	254	5	+	Pisum sativum	common cis-acting element in promoter and enhancer regions	Other elements
CenSWEET13	CAAT-box	CAAAT	270	5	+	Pisum sativum	common cis-acting element in promoter and enhancer regions	Other elements
CenSWEET13	CAAT-box	CAAAT	300	5	-	Pisum sativum	common cis-acting element in promoter and enhancer regions	Other elements
CenSWEET13	CAAT-box	CAAAT	394	5	+	Pisum sativum	common cis-acting element in promoter and enhancer regions	Other elements
CenSWEET13	CAAT-box	CAAAT	685	5	+	Pisum sativum	common cis-acting element in promoter and enhancer regions	Other elements
CenSWEET13	CAAT-box	CAAAT	867	5	+	Pisum sativum	common cis-acting element in promoter and enhancer regions	Other elements
CenSWEET13	CAAT-box	CAAAT	951	5	+	Pisum sativum	common cis-acting element in promoter and enhancer regions	Other elements
CenSWEET13	CAAT-box	CAAAT	1034	5	+	Pisum sativum	common cis-acting element in promoter and enhancer regions	Other elements
CenSWEET13	CAAT-box	CAAAT	1142	5	+	Pisum sativum	common cis-acting element in promoter and enhancer regions	Other elements
CenSWEET13	CAAT-box	CAAAT	1186	5	-	Pisum sativum	common cis-acting element in promoter and enhancer regions	Other elements
CenSWEET13	AT1-motif	AATTATTTTTTATT	1667	13	-	Solanum tuberosum	part of a light responsive module	Light responsive
CenSWEET13	TATA-box	TATAAA	22	6	-	Helianthus annuus	core promoter element around -30 of transcription start	Other elements
CenSWEET13	TATA-box	TATAA	731	5	-	Arabidopsis thaliana	core promoter element around -30 of transcription start	Other elements
CenSWEET13	TATA-box	TATAAAA	746	7	-	Pisum sativum	core promoter element around -30 of transcription start	Other elements
CenSWEET13	TATA-box	TATA	1012	4	-	Arabidopsis thaliana	core promoter element around -30 of transcription start	Other elements
CenSWEET13	TATA-box	TATA	1172	4	-	Arabidopsis thaliana	core promoter element around -30 of transcription start	Other elements
CenSWEET13	TATA-box	TATA	1527	4	-	Arabidopsis thaliana	core promoter element around -30 of transcription start	Other elements
CenSWEET13	TATA-box	TATA	1545	4	-	Arabidopsis thaliana	core promoter element around -30 of transcription start	Other elements
CenSWEET13	TATA-box	TATA	1611	4	-	Arabidopsis thaliana	core promoter element around -30 of transcription start	Other elements
CenSWEET13	TATA-box	ATATAT	1736	6	-	Brassica napus	core promoter element around -30 of transcription start	Other elements
CenSWEET13	TATA-box	TATTTAAA	1768	8	+	Arabidopsis thaliana	core promoter element around -30 of transcription start	Other elements
CenSWEET13	TGA-box	AACGAC	493	6	+	Brassica oleracea	auxin-responsive element	Auxin responsive element
CenSWEET13	ABRE	GACACGTGGC	481	9	+	Triticum aestivum	cis-acting element involved in the abscisic acid responsiveness	Abscisic acid responsive
CenSWEET13	ARE	AAACCA	71	6	-	Zea mays	cis-acting regulatory element essential for the anaerobic induction	Anaerobic induction element
CenSWEET13	ARE	AAACCA	771	6	+	Zea mays	cis-acting regulatory element essential for the anaerobic induction	Anaerobic induction element
CenSWEET13	ARE	AAACCA	1225	6	+	Zea mays	cis-acting regulatory element essential for the anaerobic induction	Anaerobic induction element
CenSWEET13	ARE	AAACCA	1818	6	+	Zea mays	cis-acting regulatory element essential for the anaerobic induction	Anaerobic induction element
CenSWEET13	TCA-element	CCATCTTTTT	1481	9	+	Nicotiana tabacum	cis-acting element involved in salicylic acid responsiveness	Salicylic acid responsive
CenSWEET13	TCCC-motif	TCTCCCT	764	7	+	Spinacia oleracea	part of a light responsive element	Light responsive
CenSWEET13	GATA-motif	AAGATAAGATT	1570	10	-	Arabidopsis thaliana	part of a light responsive element	Light responsive
CenSWEET13	chs-CMA2a	TCACTTGA	1097	8	-	Petroselinum crispum	part of a light responsive element	Light responsive
CenSWEET13	chs-CMA2a	TCACTTGA	1127	8	+	Petroselinum crispum	part of a light responsive element	Light responsive
CenSWEET13	CCAAT-box	CAACGG	167	6	+	Hordeum vulgare	MYBHv1 binding site	Other elements
CenSWEET14	MYB	CAACAG	257	6	+	Arabidopsis thaliana	MYB binding site involved in the drought, low temperature, salt, ABA, and GA stress responses	MYB binding site
CenSWEET14	MYB	CAACCA	710	6	+	Arabidopsis thaliana	MYB binding site involved in the drought, low temperature, salt, ABA, and GA stress responses	MYB binding site
CenSWEET14	MYB	CAACCA	1086	6	-	Arabidopsis thaliana	MYB binding site involved in the drought, low temperature, salt, ABA, and GA stress responses	MYB binding site
CenSWEET14	MYB	CAACCA	1180	6	-	Arabidopsis thaliana	MYB binding site involved in the drought, low temperature, salt, ABA, and GA stress responses	MYB binding site
CenSWEET14	MYB	TAACCA	1819	6	-	Arabidopsis thaliana	MYB binding site involved in the drought, low temperature, salt, ABA, and GA stress responses	MYB binding site
CenSWEET14	MYB	TAACCA	1897	6	+	Arabidopsis thaliana	MYB binding site involved in the drought, low temperature, salt, ABA, and GA stress responses	MYB binding site
CenSWEET14	MYB	TAACCA	1819	6	-	Arabidopsis thaliana	MYB binding site involved in the drought, low temperature, salt, ABA, and GA stress responses	MYB binding site
CenSWEET14	MYB	TAACCA	1897	6	+	Arabidopsis thaliana	MYB binding site involved in the drought, low temperature, salt, ABA, and GA stress responses	MYB binding site
CenSWEET14	Myc	TCTCTTA	418	7	+	Arabidopsis thaliana	MYC binding site involved in the drought, salt, and ABA stress responses	MYC binding site
CenSWEET14	Myc	TCTCTTA	474	7	-	Arabidopsis thaliana	MYC binding site involved in the drought, salt, and ABA stress responses	MYC binding site
CenSWEET14	ERE	ATTTTAAA	438	8	+	Nicotiana glutinos	estrogen responsive element (ERE)	Estrogen responsive element
CenSWEET14	ERE	ATTTTAAA	540	8	-	Nicotiana glutinos	estrogen responsive element (ERE)	Estrogen responsive element
CenSWEET14	ERE	ATTTTAAA	588	8	+	Nicotiana glutinos	estrogen responsive element (ERE)	Estrogen responsive element
CenSWEET14	ERE	ATTTTAAA	1211	8	-	Nicotiana glutinos	estrogen responsive element (ERE)	Estrogen responsive element
CenSWEET14	ERE	ATTTTAAA	1455	8	+	Nicotiana glutinos	estrogen responsive element (ERE)	Estrogen responsive element
CenSWEET14	MYC	CATTTG	517	6	+	Arabidopsis thaliana	MYC binding site involved in the drought, salt, and ABA stress responses	MYC binding site
CenSWEET14	MYC	CATGTG	1004	6	-	Arabidopsis thaliana	MYC binding site involved in the drought, salt, and ABA stress responses	MYC binding site
CenSWEET14	MYC	CATTTG	1176	6	+	Arabidopsis thaliana	MYC binding site involved in the drought, salt, and ABA stress responses	MYC binding site
CenSWEET14	MYC	CATGTG	1438	6	+	Arabidopsis thaliana	MYC binding site involved in the drought, salt, and ABA stress responses	MYC binding site
CenSWEET14	TATA-box	TATAAAAT	53	8	+	Arabidopsis thaliana	core promoter element	Other elements
CenSWEET14	CAAT-box	CAAT	49	4	+	Nicotiana glutinosa	core promoter element	Other elements
CenSWEET14	CAAT-box	CAAT	104	4	+	Nicotiana glutinosa	core promoter element	Other elements
CenSWEET14	CAAT-box	CAAT	161	4	+	Nicotiana glutinosa	core promoter element	Other elements
CenSWEET14	CAAT-box	CAAT	200	4	+	Nicotiana glutinosa	core promoter element	Other elements
CenSWEET14	CAAT-box	CAAT	362	4	+	Nicotiana glutinosa	core promoter element	Other elements
CenSWEET14	CAAT-box	CAAT	644	4	-	Nicotiana glutinosa	core promoter element	Other elements
CenSWEET14	CAAT-box	CAAT	684	4	-	Nicotiana glutinosa	core promoter element	Other elements
CenSWEET14	CAAT-box	CAAT	1094	4	-	Nicotiana glutinosa	core promoter element	Other elements
CenSWEET14	CAAT-box	CAAT	1135	4	+	Nicotiana glutinosa	core promoter element	Other elements
CenSWEET14	CAAT-box	CAAT	1244	4	-	Nicotiana glutinosa	core promoter element	Other elements
CenSWEET14	CAAT-box	CAAT	1372	4	-	Nicotiana glutinosa	core promoter element	Other elements
CenSWEET14	CAAT-box	CAAT	1389	4	+	Nicotiana glutinosa	core promoter element	Other elements
CenSWEET14	CAAT-box	CAAT	1425	4	+	Nicotiana glutinosa	core promoter element	Other elements
CenSWEET14	CAAT-box	CAAT	1654	4	-	Nicotiana glutinosa	core promoter element	Other elements
CenSWEET14	CAAT-box	CAAT	1959	4	-	Nicotiana glutinosa	core promoter element	Other elements
CenSWEET14	MBS	CAACAG	257	6	+	Nicotiana tabacum	MYB binding site involved in the drought, low temperature, salt and ABA stress responses	MYB binding site
CenSWEET14	WRE3	CCACCT	1937	6	+	Pisum sativum	wound-responsive elements	Wound responsive element
CenSWEET14	WUN-motif	AAATTACTA	1758	9	+	Nicotiana glutinosa	wound-responsive element	Wound responsive element
CenSWEET14	WUN-motif	AAATTACT	1783	8	+	Nicotiana glutinosa	wound-responsive element	Wound responsive element
CenSWEET14	STRE	AGGGG	1167	5	+	Arabidopsis thaliana	stress response element (STRE)	Stress response element
CenSWEET14	STRE	AGGGG	1842	5	-	Arabidopsis thaliana	stress response element (STRE)	Stress response element
CenSWEET14	STRE	AGGGG	1950	5	-	Arabidopsis thaliana	stress response element (STRE)	Stress response element
CenSWEET14	TATA-box	TATATA	803	6	+	Arabidopsis thaliana	core promoter element	Other elements
CenSWEET14	TATA-box	TATATA	836	6	+	Arabidopsis thaliana	core promoter element	Other elements
CenSWEET14	TATA-box	TATATA	856	6	+	Arabidopsis thaliana	core promoter element	Other elements
CenSWEET14	TATA-box	TATATA	878	6	+	Arabidopsis thaliana	core promoter element	Other elements
CenSWEET14	TATA-box	TATATA	904	6	+	Arabidopsis thaliana	core promoter element	Other elements
CenSWEET14	TATA-box	TATATA	932	6	+	Arabidopsis thaliana	core promoter element	Other elements
CenSWEET14	TATA-box	TATATA	972	6	+	Arabidopsis thaliana	core promoter element	Other elements
CenSWEET14	ATCT-motif	AATCTAATCC	384	9	+	Pisum sativum	part of a conserved DNA module involved in light responsiveness	Light responsive
CenSWEET14	ACE	GCGACGTACC	1884	9	+	Petroselinum crispum	cis-acting element involved in light responsiveness	Light responsive
CenSWEET14	GA-motif	ATAGATAA	1617	8	+	Arabidopsis thaliana	part of a light responsive element	Light responsive
CenSWEET14	GT1-motif	GGTTAA	1820	6	+	Arabidopsis thaliana	light responsive element	Light responsive
CenSWEET14	Box 4	ATTAAT	81	6	+	Petroselinum crispum	part of a conserved DNA module involved in light responsiveness	Light responsive
CenSWEET14	Box 4	ATTAAT	1640	6	-	Petroselinum crispum	part of a conserved DNA module involved in light responsiveness	Light responsive
CenSWEET14	CAT-box	GCCACT	137	6	-	Arabidopsis thaliana	cis-acting regulatory element related to meristem expression	Related to meristem specific activation
CenSWEET14	CAAT-box	CAAAT	221	5	+	Pisum sativum	common cis-acting element in promoter and enhancer regions	Other elements
CenSWEET14	CAAT-box	CAAAT	447	5	-	Pisum sativum	common cis-acting element in promoter and enhancer regions	Other elements
CenSWEET14	CAAT-box	CAAAT	518	5	-	Pisum sativum	common cis-acting element in promoter and enhancer regions	Other elements
CenSWEET14	CAAT-box	CAAAT	621	5	+	Pisum sativum	common cis-acting element in promoter and enhancer regions	Other elements
CenSWEET14	CAAT-box	CCAAT	738	5	+	Arabidopsis thaliana	common cis-acting element in promoter and enhancer regions	Other elements
CenSWEET14	CAAT-box	CAAAT	758	5	-	Pisum sativum	common cis-acting element in promoter and enhancer regions	Other elements
CenSWEET14	CAAT-box	CAAAT	937	5	-	Pisum sativum	common cis-acting element in promoter and enhancer regions	Other elements
CenSWEET14	CAAT-box	CAAAT	984	5	+	Pisum sativum	common cis-acting element in promoter and enhancer regions	Other elements
CenSWEET14	CAAT-box	CCAAT	1035	5	+	Arabidopsis thaliana	common cis-acting element in promoter and enhancer regions	Other elements
CenSWEET14	CAAT-box	CAAAT	1052	5	+	Pisum sativum	common cis-acting element in promoter and enhancer regions	Other elements
CenSWEET14	CAAT-box	CCAAT	1196	5	-	Arabidopsis thaliana	common cis-acting element in promoter and enhancer regions	Other elements
CenSWEET14	CAAT-box	CAAAT	1260	5	+	Pisum sativum	common cis-acting element in promoter and enhancer regions	Other elements
CenSWEET14	CAAT-box	CAAAT	1295	5	-	Pisum sativum	common cis-acting element in promoter and enhancer regions	Other elements
CenSWEET14	CAAT-box	CAAAT	1356	5	-	Pisum sativum	common cis-acting element in promoter and enhancer regions	Other elements
CenSWEET14	CAAT-box	CCAAT	1550	5	-	Arabidopsis thaliana	common cis-acting element in promoter and enhancer regions	Other elements
CenSWEET14	CAAT-box	CAAAT	1676	5	-	Pisum sativum	common cis-acting element in promoter and enhancer regions	Other elements
CenSWEET14	CAAT-box	CAAAT	1757	5	+	Pisum sativum	common cis-acting element in promoter and enhancer regions	Other elements
CenSWEET14	CAAT-box	CAAAT	1782	5	+	Pisum sativum	common cis-acting element in promoter and enhancer regions	Other elements
CenSWEET14	CAAT-box	CAAAT	1807	5	-	Pisum sativum	common cis-acting element in promoter and enhancer regions	Other elements
CenSWEET14	CAAT-box	CAAAT	1829	5	+	Pisum sativum	common cis-acting element in promoter and enhancer regions	Other elements
CenSWEET14	TATA-box	TATAAAT	27	7	-	Brassica juncea	core promoter element around -30 of transcription start	Other elements
CenSWEET14	TATA-box	TATA	53	4	+	Arabidopsis thaliana	core promoter element around -30 of transcription start	Other elements
CenSWEET14	TATA-box	TAAAGATT	126	8	+	Arabidopsis thaliana	core promoter element around -30 of transcription start	Other elements
CenSWEET14	TATA-box	TATA	344	4	+	Arabidopsis thaliana	core promoter element around -30 of transcription start	Other elements
CenSWEET14	TATA-box	TATA	413	4	+	Arabidopsis thaliana	core promoter element around -30 of transcription start	Other elements
CenSWEET14	TATA-box	ATATAT	434	6	+	Brassica napus	core promoter element around -30 of transcription start	Other elements
CenSWEET14	TATA-box	TATAA	524	5	-	Arabidopsis thaliana	core promoter element around -30 of transcription start	Other elements
CenSWEET14	TATA-box	ATTATA	583	6	+	Brassica napus	core promoter element around -30 of transcription start	Other elements
CenSWEET14	TATA-box	TATATA	830	6	+	Arabidopsis thaliana	core promoter element around -30 of transcription start	Other elements
CenSWEET14	TATA-box	TATATA	870	6	+	Arabidopsis thaliana	core promoter element around -30 of transcription start	Other elements
CenSWEET14	TATA-box	ATATAT	905	6	+	Brassica napus	core promoter element around -30 of transcription start	Other elements
CenSWEET14	TATA-box	TATA	945	4	+	Arabidopsis thaliana	core promoter element around -30 of transcription start	Other elements
CenSWEET14	TATA-box	ATATAT	971	6	+	Brassica napus	core promoter element around -30 of transcription start	Other elements
CenSWEET14	TATA-box	ATTATA	1055	6	+	Brassica napus	core promoter element around -30 of transcription start	Other elements
CenSWEET14	TATA-box	TATA	1108	4	-	Arabidopsis thaliana	core promoter element around -30 of transcription start	Other elements
CenSWEET14	TATA-box	TACAAAA	1269	7	+	Oryza sativa	core promoter element around -30 of transcription start	Other elements
CenSWEET14	TATA-box	TATA	1376	4	-	Arabidopsis thaliana	core promoter element around -30 of transcription start	Other elements
CenSWEET14	TATA-box	TATA	1404	4	-	Arabidopsis thaliana	core promoter element around -30 of transcription start	Other elements
CenSWEET14	TATA-box	TATA	1613	4	-	Arabidopsis thaliana	core promoter element around -30 of transcription start	Other elements
CenSWEET14	TATA-box	TACATAAA	1633	8	+	Oryza sativa	core promoter element around -30 of transcription start	Other elements
CenSWEET14	TATA-box	TATA	1651	4	-	Arabidopsis thaliana	core promoter element around -30 of transcription start	Other elements
CenSWEET14	TATA-box	TATA	1856	4	-	Arabidopsis thaliana	core promoter element around -30 of transcription start	Other elements
CenSWEET14	TATA-box	TATA	1954	4	-	Arabidopsis thaliana	core promoter element around -30 of transcription start	Other elements
CenSWEET14	TGA-box	AACGAC	195	6	+	Brassica oleracea	auxin-responsive element	Auxin responsive element
CenSWEET14	TCA-element	CCATCTTTTT	1990	9	+	Nicotiana tabacum	cis-acting element involved in salicylic acid responsiveness	Salicylic acid responsive
CenSWEET14	ARE	AAACCA	389	6	+	Zea mays	cis-acting regulatory element essential for the anaerobic induction	Anaerobic induction element
CenSWEET14	ARE	AAACCA	1282	6	+	Zea mays	cis-acting regulatory element essential for the anaerobic induction	Anaerobic induction element
CenSWEET14	ARE	AAACCA	1312	6	-	Zea mays	cis-acting regulatory element essential for the anaerobic induction	Anaerobic induction element
CenSWEET14	ARE	AAACCA	1670	6	-	Zea mays	cis-acting regulatory element essential for the anaerobic induction	Anaerobic induction element
CenSWEET14	ARE	AAACCA	1724	6	+	Zea mays	cis-acting regulatory element essential for the anaerobic induction	Anaerobic induction element
CenSWEET14	ARE	AAACCA	1746	6	+	Zea mays	cis-acting regulatory element essential for the anaerobic induction	Anaerobic induction element
CenSWEET14	ARE	AAACCA	1800	6	-	Zea mays	cis-acting regulatory element essential for the anaerobic induction	Anaerobic induction element
CenSWEET14	HD-Zip	CAAT(A/T)ATTG	362	8	+	Arabidopsis thaliana	element involved in differentiation of the palisade mesophyll cells	Other elements
CenSWEET14	ACA-motif	AATCACAACCATA	1084	13	-	Arabidopsis thaliana	part of gapA in (gapA-CMA1) involved with light responsiveness	Light responsive
CenSWEET14	O2-site	GATGATGTGG	1919	9	-	Zea mays	cis-acting regulatory element involved in zein metabolism regulation	Other elements
CenSWEET15	as-1	TGACG	181	5	+	Arabidopsis thaliana	Salicylic acid responsive	Salicylic acid responsive
CenSWEET15	as-1	TGACG	210	5	+	Arabidopsis thaliana	Salicylic acid responsive	Salicylic acid responsive
CenSWEET15	as-1	TGACG	236	5	+	Arabidopsis thaliana	Salicylic acid responsive	Salicylic acid responsive
CenSWEET15	CAAT-box	CAAT	64	4	+	Nicotiana glutinosa	core promoter element	Other elements
CenSWEET15	CAAT-box	CAAT	89	4	+	Nicotiana glutinosa	core promoter element	Other elements
CenSWEET15	CAAT-box	CAAT	114	4	+	Nicotiana glutinosa	core promoter element	Other elements
CenSWEET15	CAAT-box	CAAT	139	4	+	Nicotiana glutinosa	core promoter element	Other elements
CenSWEET15	CAAT-box	CAAT	179	4	-	Nicotiana glutinosa	core promoter element	Other elements
CenSWEET15	CAAT-box	CAAT	469	4	-	Nicotiana glutinosa	core promoter element	Other elements
CenSWEET15	CAAT-box	CAAT	560	4	-	Nicotiana glutinosa	core promoter element	Other elements
CenSWEET15	CAAT-box	CAAT	579	4	+	Nicotiana glutinosa	core promoter element	Other elements
CenSWEET15	CAAT-box	CAAT	628	4	-	Nicotiana glutinosa	core promoter element	Other elements
CenSWEET15	CAAT-box	CAAT	684	4	+	Nicotiana glutinosa	core promoter element	Other elements
CenSWEET15	CAAT-box	CAAT	778	4	-	Nicotiana glutinosa	core promoter element	Other elements
CenSWEET15	CAAT-box	CAAT	964	4	-	Nicotiana glutinosa	core promoter element	Other elements
CenSWEET15	CAAT-box	CAAT	1012	4	-	Nicotiana glutinosa	core promoter element	Other elements
CenSWEET15	CAAT-box	CAAT	1107	4	+	Nicotiana glutinosa	core promoter element	Other elements
CenSWEET15	CAAT-box	CAAT	1181	4	-	Nicotiana glutinosa	core promoter element	Other elements
CenSWEET15	CAAT-box	CAAT	1714	4	-	Nicotiana glutinosa	core promoter element	Other elements
CenSWEET15	CTAG-motif	ACTAGCAGAA	94	9	+	Avena sativa	other elements	Other elements
CenSWEET15	CTAG-motif	ACTAGCAGAA	119	9	+	Avena sativa	other elements	Other elements
CenSWEET15	CCGTCC-box	CCGTCC	399	6	-	Petroselinum hortense	related to meristem specific activation	Light responsive
CenSWEET15	Myb	CAACTG	24	6	-	Arabidopsis thaliana	MYB binding site involved in the drought, low temperature, salt, ABA, and GA stress responses	MYB binding site
CenSWEET15	Myb	TAACTG	604	6	-	Arabidopsis thaliana	MYB binding site involved in the drought, low temperature, salt, ABA, and GA stress responses	MYB binding site
CenSWEET15	TCA	TCATCTTCAT	1640	9	+	Pisum sativum	cis-acting element involved in salicylic acid responsiveness	Salicylic acid responsive
CenSWEET15	DRE core	GCCGAC	221	6	+	Arabidopsis thaliana	Drought-Responsive Element	Drought responsive element
CenSWEET15	AAGAA-motif	GAAAGAA	723	7	-	Avena sativa	Abscisic acid (ABA) responsive	Abscisic acid responsive
CenSWEET15	AAGAA-motif	GAAAGAA	1871	7	-	Avena sativa	Abscisic acid (ABA) responsive	Abscisic acid responsive
CenSWEET15	CCGTCC motif	CCGTCC	399	6	-	Nicotiana tabacum	Light responsive	Light responsive
CenSWEET15	MBS	CCGTTG	197	6	-	Arabidopsis thaliana	MYB binding site involved in the drought, low temperature, salt and ABA stress responses	MYB binding site
CenSWEET15	MBS	CCGTTG	1244	6	+	Arabidopsis thaliana	MYB binding site involved in the drought, low temperature, salt and ABA stress responses	MYB binding site
CenSWEET15	STRE	AGGGG	309	5	-	Arabidopsis thaliana	stress response element (STRE)	Stress response element
CenSWEET15	STRE	AGGGG	327	5	+	Arabidopsis thaliana	stress response element (STRE)	Stress response element
CenSWEET15	STRE	AGGGG	1174	5	+	Arabidopsis thaliana	stress response element (STRE)	Stress response element
CenSWEET15	TATA-box	TATATA	1774	6	-	Arabidopsis thaliana	core promoter element	Other elements
CenSWEET15	box S	AGCCACC	1539	7	+	Arabidopsis thaliana	wounding and pathogen responsievness	Light responsive
CenSWEET15	MYB	CAACCA	232	6	-	Arabidopsis thaliana	MYB binding site involved in the drought, low temperature, salt, ABA, and GA stress responses	MYB binding site
CenSWEET15	MYB	CAACCA	1440	6	+	Arabidopsis thaliana	MYB binding site involved in the drought, low temperature, salt, ABA, and GA stress responses	MYB binding site
CenSWEET15	MYB	TAACCA	1634	6	+	Arabidopsis thaliana	MYB binding site involved in the drought, low temperature, salt, ABA, and GA stress responses	MYB binding site
CenSWEET15	MYB	TAACCA	1634	6	+	Arabidopsis thaliana	MYB binding site involved in the drought, low temperature, salt, ABA, and GA stress responses	MYB binding site
CenSWEET15	DRE1	ACCGAGA	1684	7	+	Zea mays	Drought-Responsive Element	Drought responsive element
CenSWEET15	ERE	ATTTCATA	1110	8	-	Nicotiana glutinos	estrogen responsive element (ERE)	Estrogen responsive element
CenSWEET15	ERE	ATTTTAAA	1138	8	+	Nicotiana glutinos	estrogen responsive element (ERE)	Estrogen responsive element
CenSWEET15	ERE	ATTTTAAA	1370	8	+	Nicotiana glutinos	estrogen responsive element (ERE)	Estrogen responsive element
CenSWEET15	MYC	CATTTG	455	6	-	Arabidopsis thaliana	MYC binding site involved in the drought, salt, and ABA stress responses	MYC binding site
CenSWEET15	MYC	CAATTG	684	6	+	Arabidopsis thaliana	MYC binding site involved in the drought, salt, and ABA stress responses	MYC binding site
CenSWEET15	MYC	CATTTG	1225	6	+	Arabidopsis thaliana	MYC binding site involved in the drought, salt, and ABA stress responses	MYC binding site
CenSWEET15	TATA-box	TATAAAAT	847	8	+	Arabidopsis thaliana	core promoter element	Other elements
CenSWEET15	TCT-motif	TCTTAC	1435	6	+	Arabidopsis thaliana	part of a light responsive element	Light responsive
CenSWEET15	MBS	CAACTG	24	6	-	Arabidopsis thaliana	MYB binding site involved in drought-inducibility	MYB binding site
CenSWEET15	CAAT-box	CCAAT	342	5	-	Arabidopsis thaliana	common cis-acting element in promoter and enhancer regions	Other elements
CenSWEET15	CAAT-box	CAAAT	455	5	+	Pisum sativum	common cis-acting element in promoter and enhancer regions	Other elements
CenSWEET15	CAAT-box	CAAAT	515	5	-	Pisum sativum	common cis-acting element in promoter and enhancer regions	Other elements
CenSWEET15	CAAT-box	CAAAT	536	5	-	Pisum sativum	common cis-acting element in promoter and enhancer regions	Other elements
CenSWEET15	CAAT-box	CAAAT	699	5	-	Pisum sativum	common cis-acting element in promoter and enhancer regions	Other elements
CenSWEET15	CAAT-box	CAAAT	1079	5	+	Pisum sativum	common cis-acting element in promoter and enhancer regions	Other elements
CenSWEET15	CAAT-box	CAAAT	1226	5	-	Pisum sativum	common cis-acting element in promoter and enhancer regions	Other elements
CenSWEET15	CAAT-box	CAAAT	1338	5	-	Pisum sativum	common cis-acting element in promoter and enhancer regions	Other elements
CenSWEET15	CAAT-box	CAAAT	1527	5	+	Pisum sativum	common cis-acting element in promoter and enhancer regions	Other elements
CenSWEET15	CAAT-box	CAAAT	1545	5	+	Pisum sativum	common cis-acting element in promoter and enhancer regions	Other elements
CenSWEET15	CAAT-box	CAAAT	1737	5	-	Pisum sativum	common cis-acting element in promoter and enhancer regions	Other elements
CenSWEET15	CAAT-box	CCAAT	1895	5	+	Arabidopsis thaliana	common cis-acting element in promoter and enhancer regions	Other elements
CenSWEET15	TATA-box	TATAAATA	333	8	-	Daucus carota	core promoter element around -30 of transcription start	Other elements
CenSWEET15	TATA-box	TACAAAA	436	7	-	Oryza sativa	core promoter element around -30 of transcription start	Other elements
CenSWEET15	TATA-box	TATA	522	4	+	Arabidopsis thaliana	core promoter element around -30 of transcription start	Other elements
CenSWEET15	TATA-box	ATTATA	716	6	+	Brassica napus	core promoter element around -30 of transcription start	Other elements
CenSWEET15	TATA-box	ATATAA	804	6	+	Brassica oleracea	core promoter element around -30 of transcription start	Other elements
CenSWEET15	TATA-box	TATA	826	4	+	Arabidopsis thaliana	core promoter element around -30 of transcription start	Other elements
CenSWEET15	TATA-box	ATATAA	846	6	+	Brassica oleracea	core promoter element around -30 of transcription start	Other elements
CenSWEET15	TATA-box	ATTATA	894	6	+	Brassica napus	core promoter element around -30 of transcription start	Other elements
CenSWEET15	TATA-box	TATACA	966	6	-	Helianthus annuus	core promoter element around -30 of transcription start	Other elements
CenSWEET15	TATA-box	ATATAA	1032	6	+	Brassica oleracea	core promoter element around -30 of transcription start	Other elements
CenSWEET15	TATA-box	TATA	1088	4	-	Arabidopsis thaliana	core promoter element around -30 of transcription start	Other elements
CenSWEET15	TATA-box	TATA	1122	4	-	Arabidopsis thaliana	core promoter element around -30 of transcription start	Other elements
CenSWEET15	TATA-box	TATA	1152	4	-	Arabidopsis thaliana	core promoter element around -30 of transcription start	Other elements
CenSWEET15	TATA-box	TATAAA	1232	6	-	Helianthus annuus	core promoter element around -30 of transcription start	Other elements
CenSWEET15	TATA-box	TATAAAA	1299	7	-	Pisum sativum	core promoter element around -30 of transcription start	Other elements
CenSWEET15	TATA-box	TATAAAT	1406	7	-	Brassica juncea	core promoter element around -30 of transcription start	Other elements
CenSWEET15	TATA-box	TATAAAA	1667	7	-	Pisum sativum	core promoter element around -30 of transcription start	Other elements
CenSWEET15	TATA-box	TACATAAA	1760	8	-	Oryza sativa	core promoter element around -30 of transcription start	Other elements
CenSWEET15	TATA-box	TAAAGATT	1780	8	+	Arabidopsis thaliana	core promoter element around -30 of transcription start	Other elements
CenSWEET15	circadian	CAAAGATATC	758	9	-	Lycopersicon esculentum	cis-acting regulatory element involved in circadian control	Circadian control
CenSWEET15	O2-site	GTTGACGTGA	1246	9	+	Zea mays	cis-acting regulatory element involved in zein metabolism regulation	Other elements
CenSWEET15	A-box	CCGTCC	399	6	-	Petroselinum crispum	cis-acting regulatory element	Light responsive
CenSWEET15	CCAAT-box	CAACGG	197	6	+	Hordeum vulgare	MYBHv1 binding site	Other elements
CenSWEET15	CCAAT-box	CAACGG	1244	6	-	Hordeum vulgare	MYBHv1 binding site	Other elements
CenSWEET15	TC-rich repeats	ATTCTCTAAC	1812	9	+	Nicotiana tabacum	cis-acting element involved in defense and stress responsiveness	Defense and stress responsive
CenSWEET15	Box III	atCATTTTCACt	735	11	+	Pisum sativum	protein binding site	Light responsive
CenSWEET15	AE-box	AGAAACAA	1553	8	+	Arabidopsis thaliana	part of a module for light response	Light responsive
CenSWEET15	TGACG-motif	TGACG	181	5	+	Hordeum vulgare	cis-acting regulatory element involved in the MeJA-responsiveness	Methyl jasmonate responsive
CenSWEET15	TGACG-motif	TGACG	210	5	+	Hordeum vulgare	cis-acting regulatory element involved in the MeJA-responsiveness	Methyl jasmonate responsive
CenSWEET15	TGACG-motif	TGACG	236	5	+	Hordeum vulgare	cis-acting regulatory element involved in the MeJA-responsiveness	Methyl jasmonate responsive
CenSWEET15	GA-motif	ATAGATAA	821	8	-	Arabidopsis thaliana	part of a light responsive element	Light responsive
CenSWEET15	CGTCA-motif	CGTCA	181	5	-	Hordeum vulgare	cis-acting regulatory element involved in the MeJA-responsiveness	Methyl jasmonate responsive
CenSWEET15	CGTCA-motif	CGTCA	210	5	-	Hordeum vulgare	cis-acting regulatory element involved in the MeJA-responsiveness	Methyl jasmonate responsive
CenSWEET15	CGTCA-motif	CGTCA	236	5	-	Hordeum vulgare	cis-acting regulatory element involved in the MeJA-responsiveness	Methyl jasmonate responsive
CenSWEET15	GT1-motif	GGTTAA	1633	6	-	Arabidopsis thaliana	light responsive element	Light responsive
CenSWEET15	Box 4	ATTAAT	842	6	+	Petroselinum crispum	part of a conserved DNA module involved in light responsiveness	Light responsive
CenSWEET15	Box 4	ATTAAT	919	6	+	Petroselinum crispum	part of a conserved DNA module involved in light responsiveness	Light responsive
CenSWEET15	Box 4	ATTAAT	1455	6	-	Petroselinum crispum	part of a conserved DNA module involved in light responsiveness	Light responsive
CenSWEET15	CAT-box	GCCACT	217	6	-	Arabidopsis thaliana	cis-acting regulatory element related to meristem expression	Related to meristem specific activation
CenSWEET15	CAT-box	GCCACT	248	6	-	Arabidopsis thaliana	cis-acting regulatory element related to meristem expression	Related to meristem specific activation
CenSWEET15	CAT-box	GCCACT	350	6	-	Arabidopsis thaliana	cis-acting regulatory element related to meristem expression	Related to meristem specific activation
CenSWEET15	AT-rich sequence	TAAAATACT	1367	9	-	Pisum sativum	element for maximal elicitor-mediated activation (2copies)	Other elements
CenSWEET16	MYB	TAACCA	1933	6	+	Arabidopsis thaliana	MYB binding site involved in the drought, low temperature, salt, ABA, and GA stress responses	MYB binding site
CenSWEET16	Myc	TCTCTTA	104	7	-	Arabidopsis thaliana	MYC binding site involved in the drought, salt, and ABA stress responses	MYC binding site
CenSWEET16	Myc	TCTCTTA	517	7	-	Arabidopsis thaliana	MYC binding site involved in the drought, salt, and ABA stress responses	MYC binding site
CenSWEET16	Myc	TCTCTTA	928	7	-	Arabidopsis thaliana	MYC binding site involved in the drought, salt, and ABA stress responses	MYC binding site
CenSWEET16	Myc	TCTCTTA	1631	7	-	Arabidopsis thaliana	MYC binding site involved in the drought, salt, and ABA stress responses	MYC binding site
CenSWEET16	CARE	CAACTCAC	1761	8	+	Oryza sativa	gibberellin responsive	Gibberellin responsive
CenSWEET16	MYB	CAACAG	1205	6	+	Arabidopsis thaliana	MYB binding site involved in the drought, low temperature, salt, ABA, and GA stress responses	MYB binding site
CenSWEET16	MYB	CAACCA	1828	6	+	Arabidopsis thaliana	MYB binding site involved in the drought, low temperature, salt, ABA, and GA stress responses	MYB binding site
CenSWEET16	MYB	TAACCA	1933	6	+	Arabidopsis thaliana	MYB binding site involved in the drought, low temperature, salt, ABA, and GA stress responses	MYB binding site
CenSWEET16	MYC	CATGTG	1	6	+	Arabidopsis thaliana	MYC binding site involved in the drought, salt, and ABA stress responses	MYC binding site
CenSWEET16	MYC	CATTTG	260	6	-	Arabidopsis thaliana	MYC binding site involved in the drought, salt, and ABA stress responses	MYC binding site
CenSWEET16	MYC	CATGTG	414	6	+	Arabidopsis thaliana	MYC binding site involved in the drought, salt, and ABA stress responses	MYC binding site
CenSWEET16	MYC	CATTTG	671	6	-	Arabidopsis thaliana	MYC binding site involved in the drought, salt, and ABA stress responses	MYC binding site
CenSWEET16	MYC	CATGTG	825	6	+	Arabidopsis thaliana	MYC binding site involved in the drought, salt, and ABA stress responses	MYC binding site
CenSWEET16	MBS	CAACAG	1205	6	+	Nicotiana tabacum	MYB binding site involved in the drought, low temperature, salt and ABA stress responses	MYB binding site
CenSWEET16	Myb	TAACTG	993	6	+	Arabidopsis thaliana	MYB binding site involved in the drought, low temperature, salt, ABA, and GA stress responses	MYB binding site
CenSWEET16	as-1	TGACG	1917	5	-	Arabidopsis thaliana	Salicylic acid responsive	Salicylic acid responsive
CenSWEET16	CAAT-box	CAAT	224	4	+	Nicotiana glutinosa	core promoter element	Other elements
CenSWEET16	CAAT-box	CAAT	277	4	+	Nicotiana glutinosa	core promoter element	Other elements
CenSWEET16	CAAT-box	CAAT	638	4	+	Nicotiana glutinosa	core promoter element	Other elements
CenSWEET16	CAAT-box	CAAT	688	4	+	Nicotiana glutinosa	core promoter element	Other elements
CenSWEET16	CAAT-box	CAAT	1054	4	-	Nicotiana glutinosa	core promoter element	Other elements
CenSWEET16	CAAT-box	CAAT	1103	4	-	Nicotiana glutinosa	core promoter element	Other elements
CenSWEET16	CAAT-box	CAAT	1339	4	+	Nicotiana glutinosa	core promoter element	Other elements
CenSWEET16	CAAT-box	CAAT	1606	4	+	Nicotiana glutinosa	core promoter element	Other elements
CenSWEET16	CAAT-box	CAAT	1642	4	+	Nicotiana glutinosa	core promoter element	Other elements
CenSWEET16	CAAT-box	CAAT	1720	4	+	Nicotiana glutinosa	core promoter element	Other elements
CenSWEET16	CAAT-box	CAAT	1904	4	+	Nicotiana glutinosa	core promoter element	Other elements
CenSWEET16	CAAT-box	CAAT	1996	4	+	Nicotiana glutinosa	core promoter element	Other elements
CenSWEET16	STRE	AGGGG	158	5	+	Arabidopsis thaliana	stress response element (STRE)	Stress response element
CenSWEET16	STRE	AGGGG	572	5	+	Arabidopsis thaliana	stress response element (STRE)	Stress response element
CenSWEET16	STRE	AGGGG	1195	5	+	Arabidopsis thaliana	stress response element (STRE)	Stress response element
CenSWEET16	TATA-box	TATATA	1126	6	-	Arabidopsis thaliana	core promoter element	Other elements
CenSWEET16	ABRE	TACGTG	1058	6	-	Zea mays	Abscisic acid (ABA) responsive	Abscisic acid responsive
CenSWEET16	W box	TTGACC	129	6	+	Arabidopsis thaliana	core sequence and acts as a binding site for WRKY TFs	Pathogen attack responsive
CenSWEET16	W box	TTGACC	543	6	+	Arabidopsis thaliana	core sequence and acts as a binding site for WRKY TFs	Pathogen attack responsive
CenSWEET16	ABRE	CACGTA	1058	6	+	Zea mays	Abscisic acid (ABA) responsive	Abscisic acid responsive
CenSWEET16	MBS	CCGTTG	1583	6	-	Arabidopsis thaliana	MYB binding site involved in the drought, low temperature, salt and ABA stress responses	MYB binding site
CenSWEET16	AAGAA-motif	GAAAGAA	76	7	+	Avena sativa	Abscisic acid (ABA) responsive	Abscisic acid responsive
CenSWEET16	AAGAA-motif	GAAAGAA	313	7	+	Avena sativa	Abscisic acid (ABA) responsive	Abscisic acid responsive
CenSWEET16	AAGAA-motif	GAAAGAA	489	7	+	Avena sativa	Abscisic acid (ABA) responsive	Abscisic acid responsive
CenSWEET16	AAGAA-motif	GAAAGAA	724	7	+	Avena sativa	Abscisic acid (ABA) responsive	Abscisic acid responsive
CenSWEET16	AAGAA-motif	GAAAGAA	900	7	+	Avena sativa	Abscisic acid (ABA) responsive	Abscisic acid responsive
CenSWEET16	AAGAA-motif	GAAAGAA	1394	7	+	Avena sativa	Abscisic acid (ABA) responsive	Abscisic acid responsive
CenSWEET16	G-box	TACGTG	1058	6	-	Arabidopsis thaliana	cis-acting regulatory element involved in light responsiveness	Light responsive
CenSWEET16	G-box	CACGTG	1525	6	-	Arabidopsis thaliana	cis-acting regulatory element involved in light responsiveness	Light responsive
CenSWEET16	AE-box	AGAAACAA	1397	8	+	Arabidopsis thaliana	part of a module for light response	Light responsive
CenSWEET16	TGACG-motif	TGACG	1917	5	-	Hordeum vulgare	cis-acting regulatory element involved in the MeJA-responsiveness	Methyl jasmonate responsive
CenSWEET16	CAT-box	GCCACT	289	6	+	Arabidopsis thaliana	cis-acting regulatory element related to meristem expression	Related to meristem specific activation
CenSWEET16	CAT-box	GCCACT	700	6	+	Arabidopsis thaliana	cis-acting regulatory element related to meristem expression	Related to meristem specific activation
CenSWEET16	CAT-box	GCCACT	1303	6	+	Arabidopsis thaliana	cis-acting regulatory element related to meristem expression	Related to meristem specific activation
CenSWEET16	CGTCA-motif	CGTCA	1917	5	+	Hordeum vulgare	cis-acting regulatory element involved in the MeJA-responsiveness	Methyl jasmonate responsive
CenSWEET16	P-box	CCTTTTG	1000	7	-	Oryza sativa	gibberellin-responsive element	Gibberellin responsive
CenSWEET16	TATA-box	TATA	45	4	+	Arabidopsis thaliana	core promoter element around -30 of transcription start	Other elements
CenSWEET16	TATA-box	TATA	280	4	+	Arabidopsis thaliana	core promoter element around -30 of transcription start	Other elements
CenSWEET16	TATA-box	TACAAAA	361	7	+	Oryza sativa	core promoter element around -30 of transcription start	Other elements
CenSWEET16	TATA-box	TATA	458	4	+	Arabidopsis thaliana	core promoter element around -30 of transcription start	Other elements
CenSWEET16	TATA-box	TATA	691	4	+	Arabidopsis thaliana	core promoter element around -30 of transcription start	Other elements
CenSWEET16	TATA-box	TACAAAA	772	7	+	Oryza sativa	core promoter element around -30 of transcription start	Other elements
CenSWEET16	TATA-box	TATA	869	4	+	Arabidopsis thaliana	core promoter element around -30 of transcription start	Other elements
CenSWEET16	TATA-box	TATA	1039	4	-	Arabidopsis thaliana	core promoter element around -30 of transcription start	Other elements
CenSWEET16	TATA-box	TATATA	1126	6	-	Arabidopsis thaliana	core promoter element around -30 of transcription start	Other elements
CenSWEET16	TATA-box	TATA	1169	4	-	Arabidopsis thaliana	core promoter element around -30 of transcription start	Other elements
CenSWEET16	TATA-box	TATA	1214	4	-	Arabidopsis thaliana	core promoter element around -30 of transcription start	Other elements
CenSWEET16	TATA-box	TATA	1546	4	-	Arabidopsis thaliana	core promoter element around -30 of transcription start	Other elements
CenSWEET16	TATA-box	TATA	1890	4	-	Arabidopsis thaliana	core promoter element around -30 of transcription start	Other elements
CenSWEET16	GCN4_motif	TGAGTCA	1756	7	+	Oryza sativa	cis-regulatory element involved in endosperm expression	regulation of nitrogen/SSP metabolism
CenSWEET16	ABRE	ACGTG	1058	5	-	Arabidopsis thaliana	cis-acting element involved in the abscisic acid responsiveness	Abscisic acid responsive
CenSWEET16	ABRE	CACGTG	1525	6	-	Arabidopsis thaliana	cis-acting element involved in the abscisic acid responsiveness	Abscisic acid responsive
CenSWEET16	ABRE	ACGTG	1941	5	-	Arabidopsis thaliana	cis-acting element involved in the abscisic acid responsiveness	Abscisic acid responsive
CenSWEET16	3-AF1 binding site	TAAGAGAGGAA	1254	10	-	Solanum tuberosum	light responsive element	Light responsive
CenSWEET16	ARE	AAACCA	22	6	+	Zea mays	cis-acting regulatory element essential for the anaerobic induction	Anaerobic induction element
CenSWEET16	ARE	AAACCA	435	6	+	Zea mays	cis-acting regulatory element essential for the anaerobic induction	Anaerobic induction element
CenSWEET16	ARE	AAACCA	846	6	+	Zea mays	cis-acting regulatory element essential for the anaerobic induction	Anaerobic induction element
CenSWEET16	ARE	AAACCA	978	6	+	Zea mays	cis-acting regulatory element essential for the anaerobic induction	Anaerobic induction element
CenSWEET16	ARE	AAACCA	1028	6	+	Zea mays	cis-acting regulatory element essential for the anaerobic induction	Anaerobic induction element
CenSWEET16	ARE	AAACCA	1282	6	-	Zea mays	cis-acting regulatory element essential for the anaerobic induction	Anaerobic induction element
CenSWEET16	ARE	AAACCA	1404	6	+	Zea mays	cis-acting regulatory element essential for the anaerobic induction	Anaerobic induction element
CenSWEET16	ARE	AAACCA	1471	6	+	Zea mays	cis-acting regulatory element essential for the anaerobic induction	Anaerobic induction element
CenSWEET16	ARE	AAACCA	1518	6	+	Zea mays	cis-acting regulatory element essential for the anaerobic induction	Anaerobic induction element
CenSWEET16	ARE	AAACCA	1597	6	+	Zea mays	cis-acting regulatory element essential for the anaerobic induction	Anaerobic induction element
CenSWEET16	ARE	AAACCA	1711	6	+	Zea mays	cis-acting regulatory element essential for the anaerobic induction	Anaerobic induction element
CenSWEET16	G-Box	CACGTG	1525	6	-	Pisum sativum	cis-acting regulatory element involved in light responsiveness	Light responsive
CenSWEET16	G-Box	CACGTT	1941	6	+	Pisum sativum	cis-acting regulatory element involved in light responsiveness	Light responsive
CenSWEET16	CAAT-box	CAAAT	8	5	+	Pisum sativum	common cis-acting element in promoter and enhancer regions	Other elements
CenSWEET16	CAAT-box	CAAAT	62	5	+	Pisum sativum	common cis-acting element in promoter and enhancer regions	Other elements
CenSWEET16	CAAT-box	CAAAT	179	5	+	Pisum sativum	common cis-acting element in promoter and enhancer regions	Other elements
CenSWEET16	CAAT-box	CAAAT	195	5	+	Pisum sativum	common cis-acting element in promoter and enhancer regions	Other elements
CenSWEET16	CAAT-box	CAAAT	260	5	+	Pisum sativum	common cis-acting element in promoter and enhancer regions	Other elements
CenSWEET16	CAAT-box	CAAAT	330	5	+	Pisum sativum	common cis-acting element in promoter and enhancer regions	Other elements
CenSWEET16	CAAT-box	CAAAT	421	5	+	Pisum sativum	common cis-acting element in promoter and enhancer regions	Other elements
CenSWEET16	CAAT-box	CAAAT	475	5	+	Pisum sativum	common cis-acting element in promoter and enhancer regions	Other elements
CenSWEET16	CAAT-box	CAAAT	593	5	+	Pisum sativum	common cis-acting element in promoter and enhancer regions	Other elements
CenSWEET16	CAAT-box	CAAAT	609	5	+	Pisum sativum	common cis-acting element in promoter and enhancer regions	Other elements
CenSWEET16	CAAT-box	CAAAT	671	5	+	Pisum sativum	common cis-acting element in promoter and enhancer regions	Other elements
CenSWEET16	CAAT-box	CAAAT	741	5	+	Pisum sativum	common cis-acting element in promoter and enhancer regions	Other elements
CenSWEET16	CAAT-box	CAAAT	832	5	+	Pisum sativum	common cis-acting element in promoter and enhancer regions	Other elements
CenSWEET16	CAAT-box	CAAAT	886	5	+	Pisum sativum	common cis-acting element in promoter and enhancer regions	Other elements
CenSWEET16	CAAT-box	CAAAT	1494	5	+	Pisum sativum	common cis-acting element in promoter and enhancer regions	Other elements
CenSWEET16	CAAT-box	CAAAT	1577	5	+	Pisum sativum	common cis-acting element in promoter and enhancer regions	Other elements
CenSWEET16	CAAT-box	CCAAT	1660	5	+	Arabidopsis thaliana	common cis-acting element in promoter and enhancer regions	Other elements
CenSWEET16	CAAT-box	CAAAT	1846	5	+	Pisum sativum	common cis-acting element in promoter and enhancer regions	Other elements
CenSWEET16	CAAT-box	CAAAT	1922	5	-	Pisum sativum	common cis-acting element in promoter and enhancer regions	Other elements
CenSWEET16	CAAT-box	CCAAT	1936	5	+	Arabidopsis thaliana	common cis-acting element in promoter and enhancer regions	Other elements
CenSWEET16	CCAAT-box	CAACGG	1583	6	+	Hordeum vulgare	MYBHv1 binding site	Other elements
CenSWEET16	A-box	AATAACAAACTCC	231	12	+	Oryza sativa	sequence conserved in alpha-amylase promoters	Light responsive
CenSWEET16	GATA-motif	AAGGATAAGG	137	9	+	Solanum tuberosum	part of a light responsive element	Light responsive
CenSWEET16	GATA-motif	AAGGATAAGG	551	9	+	Solanum tuberosum	part of a light responsive element	Light responsive
CenSWEET16	GATA-motif	AAGATAAGATT	1219	10	-	Arabidopsis thaliana	part of a light responsive element	Light responsive
CenSWEET2	as-1	TGACG	334	5	-	Arabidopsis thaliana	Salicylic acid responsive	Salicylic acid responsive
CenSWEET2	as-1	TGACG	1655	5	+	Arabidopsis thaliana	Salicylic acid responsive	Salicylic acid responsive
CenSWEET2	CAAT-box	CAAT	7	4	+	Nicotiana glutinosa	core promoter element	Other elements
CenSWEET2	CAAT-box	CAAT	81	4	-	Nicotiana glutinosa	core promoter element	Other elements
CenSWEET2	CAAT-box	CAAT	119	4	+	Nicotiana glutinosa	core promoter element	Other elements
CenSWEET2	CAAT-box	CAAT	271	4	+	Nicotiana glutinosa	core promoter element	Other elements
CenSWEET2	CAAT-box	CAAT	301	4	+	Nicotiana glutinosa	core promoter element	Other elements
CenSWEET2	CAAT-box	CAAT	438	4	+	Nicotiana glutinosa	core promoter element	Other elements
CenSWEET2	CAAT-box	CAAT	522	4	-	Nicotiana glutinosa	core promoter element	Other elements
CenSWEET2	CAAT-box	CAAT	577	4	+	Nicotiana glutinosa	core promoter element	Other elements
CenSWEET2	CAAT-box	CAAT	714	4	-	Nicotiana glutinosa	core promoter element	Other elements
CenSWEET2	CAAT-box	CAAT	863	4	+	Nicotiana glutinosa	core promoter element	Other elements
CenSWEET2	CAAT-box	CAAT	894	4	+	Nicotiana glutinosa	core promoter element	Other elements
CenSWEET2	CAAT-box	CAAT	935	4	-	Nicotiana glutinosa	core promoter element	Other elements
CenSWEET2	CAAT-box	CAAT	1370	4	+	Nicotiana glutinosa	core promoter element	Other elements
CenSWEET2	CAAT-box	CAAT	1686	4	+	Nicotiana glutinosa	core promoter element	Other elements
CenSWEET2	MBS	CAACAG	826	6	+	Nicotiana tabacum	MYB binding site involved in the drought, low temperature, salt and ABA stress responses	MYB binding site
CenSWEET2	MBS	CAACAG	904	6	-	Nicotiana tabacum	MYB binding site involved in the drought, low temperature, salt and ABA stress responses	MYB binding site
CenSWEET2	Myb	TAACTG	885	6	-	Arabidopsis thaliana	MYB binding site involved in the drought, low temperature, salt, ABA, and GA stress responses	MYB binding site
CenSWEET2	Myb	TAACTG	1260	6	+	Arabidopsis thaliana	MYB binding site involved in the drought, low temperature, salt, ABA, and GA stress responses	MYB binding site
CenSWEET2	Myb	TAACTG	1419	6	-	Arabidopsis thaliana	MYB binding site involved in the drought, low temperature, salt, ABA, and GA stress responses	MYB binding site
CenSWEET2	WRE3	CCACCT	626	6	+	Pisum sativum	wound-responsive elements	Wound responsive element
CenSWEET2	MBS	CCGTTG	1440	6	+	Arabidopsis thaliana	MYB binding site involved in the drought, low temperature, salt and ABA stress responses	MYB binding site
CenSWEET2	AAGAA-motif	GAAAGAA	40	7	-	Avena sativa	Abscisic acid (ABA) responsive	Abscisic acid responsive
CenSWEET2	AAGAA-motif	GAAAGAA	1796	7	+	Avena sativa	Abscisic acid (ABA) responsive	Abscisic acid responsive
CenSWEET2	WUN-motif	AAATTTCTT	1988	9	-	Nicotiana glutinosa	wound-responsive element	Wound responsive element
CenSWEET2	STRE	AGGGG	777	5	-	Arabidopsis thaliana	stress response element (STRE)	Stress response element
CenSWEET2	STRE	AGGGG	1665	5	-	Arabidopsis thaliana	stress response element (STRE)	Stress response element
CenSWEET2	TATA-box	TATATA	1035	6	-	Arabidopsis thaliana	core promoter element	Other elements
CenSWEET2	TATA-box	TATATA	1049	6	-	Arabidopsis thaliana	core promoter element	Other elements
CenSWEET2	TATA-box	TATATA	1071	6	-	Arabidopsis thaliana	core promoter element	Other elements
CenSWEET2	TATA-box	TATATA	1116	6	-	Arabidopsis thaliana	core promoter element	Other elements
CenSWEET2	TATA-box	TATATA	1831	6	-	Arabidopsis thaliana	core promoter element	Other elements
CenSWEET2	MYB	CAACAG	826	6	+	Arabidopsis thaliana	MYB binding site involved in the drought, low temperature, salt, ABA, and GA stress responses	MYB binding site
CenSWEET2	MYB	CAACAG	904	6	-	Arabidopsis thaliana	MYB binding site involved in the drought, low temperature, salt, ABA, and GA stress responses	MYB binding site
CenSWEET2	MYB	TAACCA	1512	6	+	Arabidopsis thaliana	MYB binding site involved in the drought, low temperature, salt, ABA, and GA stress responses	MYB binding site
CenSWEET2	Myc	TCTCTTA	1521	7	+	Arabidopsis thaliana	MYC binding site involved in the drought, salt, and ABA stress responses	MYC binding site
CenSWEET2	ERE	ATTTTAAA	1377	8	-	Nicotiana glutinos	estrogen responsive element (ERE)	Estrogen responsive element
CenSWEET2	ERE	ATTTTAAA	1751	8	-	Nicotiana glutinos	estrogen responsive element (ERE)	Estrogen responsive element
CenSWEET2	ERE	ATTTCATA	1772	8	+	Nicotiana glutinos	estrogen responsive element (ERE)	Estrogen responsive element
CenSWEET2	MYC	CATTTG	110	6	-	Arabidopsis thaliana	MYC binding site involved in the drought, salt, and ABA stress responses	MYC binding site
CenSWEET2	MYC	CATGTG	248	6	-	Arabidopsis thaliana	MYC binding site involved in the drought, salt, and ABA stress responses	MYC binding site
CenSWEET2	MYC	CATTTG	369	6	-	Arabidopsis thaliana	MYC binding site involved in the drought, salt, and ABA stress responses	MYC binding site
CenSWEET2	MYC	CATGTG	412	6	-	Arabidopsis thaliana	MYC binding site involved in the drought, salt, and ABA stress responses	MYC binding site
CenSWEET2	MYC	CATTTG	465	6	+	Arabidopsis thaliana	MYC binding site involved in the drought, salt, and ABA stress responses	MYC binding site
CenSWEET2	MYC	CAATTG	894	6	+	Arabidopsis thaliana	MYC binding site involved in the drought, salt, and ABA stress responses	MYC binding site
CenSWEET2	MYC	CATTTG	1449	6	+	Arabidopsis thaliana	MYC binding site involved in the drought, salt, and ABA stress responses	MYC binding site
CenSWEET2	MYC	CATTTG	1638	6	+	Arabidopsis thaliana	MYC binding site involved in the drought, salt, and ABA stress responses	MYC binding site
CenSWEET2	GARE-motif	TCTGTTG	903	7	+	Brassica oleracea	gibberellin-responsive element	Gibberellin responsive
CenSWEET2	TCT-motif	TCTTAC	563	6	-	Arabidopsis thaliana	part of a light responsive element	Light responsive
CenSWEET2	CAAT-box	CCAAT	338	5	-	Arabidopsis thaliana	common cis-acting element in promoter and enhancer regions	Other elements
CenSWEET2	CAAT-box	CAAAT	369	5	+	Pisum sativum	common cis-acting element in promoter and enhancer regions	Other elements
CenSWEET2	CAAT-box	CCAAT	420	5	+	Arabidopsis thaliana	common cis-acting element in promoter and enhancer regions	Other elements
CenSWEET2	CAAT-box	CAAAT	466	5	-	Pisum sativum	common cis-acting element in promoter and enhancer regions	Other elements
CenSWEET2	CAAT-box	CAAAT	665	5	+	Pisum sativum	common cis-acting element in promoter and enhancer regions	Other elements
CenSWEET2	CAAT-box	CCAAT	767	5	-	Arabidopsis thaliana	common cis-acting element in promoter and enhancer regions	Other elements
CenSWEET2	CAAT-box	CAAAT	919	5	+	Pisum sativum	common cis-acting element in promoter and enhancer regions	Other elements
CenSWEET2	CAAT-box	CAAAT	970	5	+	Pisum sativum	common cis-acting element in promoter and enhancer regions	Other elements
CenSWEET2	CAAT-box	CAAAT	1001	5	-	Pisum sativum	common cis-acting element in promoter and enhancer regions	Other elements
CenSWEET2	CAAT-box	CAAAT	1106	5	-	Pisum sativum	common cis-acting element in promoter and enhancer regions	Other elements
CenSWEET2	CAAT-box	CAAAT	1179	5	+	Pisum sativum	common cis-acting element in promoter and enhancer regions	Other elements
CenSWEET2	CAAT-box	CAAAT	1338	5	-	Pisum sativum	common cis-acting element in promoter and enhancer regions	Other elements
CenSWEET2	CAAT-box	CAAAT	1450	5	-	Pisum sativum	common cis-acting element in promoter and enhancer regions	Other elements
CenSWEET2	CAAT-box	CAAAT	1639	5	-	Pisum sativum	common cis-acting element in promoter and enhancer regions	Other elements
CenSWEET2	CAAT-box	CAAAT	1767	5	+	Pisum sativum	common cis-acting element in promoter and enhancer regions	Other elements
CenSWEET2	CAAT-box	AGCTCAATTTCA	1932	11	-	Daucus carota	common cis-acting element in promoter and enhancer regions	Other elements
CenSWEET2	TATA-box	TATA	149	4	+	Arabidopsis thaliana	core promoter element around -30 of transcription start	Other elements
CenSWEET2	TATA-box	TAAAGATT	287	8	-	Arabidopsis thaliana	core promoter element around -30 of transcription start	Other elements
CenSWEET2	TATA-box	TATA	598	4	+	Arabidopsis thaliana	core promoter element around -30 of transcription start	Other elements
CenSWEET2	TATA-box	TATA	642	4	+	Arabidopsis thaliana	core promoter element around -30 of transcription start	Other elements
CenSWEET2	TATA-box	ATATAA	809	6	+	Brassica oleracea	core promoter element around -30 of transcription start	Other elements
CenSWEET2	TATA-box	TATA	832	4	+	Arabidopsis thaliana	core promoter element around -30 of transcription start	Other elements
CenSWEET2	TATA-box	TATA	912	4	+	Arabidopsis thaliana	core promoter element around -30 of transcription start	Other elements
CenSWEET2	TATA-box	TATATA	1039	6	-	Arabidopsis thaliana	core promoter element around -30 of transcription start	Other elements
CenSWEET2	TATA-box	TATATA	1059	6	-	Arabidopsis thaliana	core promoter element around -30 of transcription start	Other elements
CenSWEET2	TATA-box	TATA	1073	4	-	Arabidopsis thaliana	core promoter element around -30 of transcription start	Other elements
CenSWEET2	TATA-box	TATACA	1100	6	-	Helianthus annuus	core promoter element around -30 of transcription start	Other elements
CenSWEET2	TATA-box	TATA	1120	4	-	Arabidopsis thaliana	core promoter element around -30 of transcription start	Other elements
CenSWEET2	TATA-box	TATAAAA	1246	7	-	Pisum sativum	core promoter element around -30 of transcription start	Other elements
CenSWEET2	TATA-box	TACAAAA	1321	7	-	Oryza sativa	core promoter element around -30 of transcription start	Other elements
CenSWEET2	TATA-box	TATTTAAA	1749	8	+	Arabidopsis thaliana	core promoter element around -30 of transcription start	Other elements
CenSWEET2	TATA-box	TATATA	1831	6	-	Arabidopsis thaliana	core promoter element around -30 of transcription start	Other elements
CenSWEET2	LTR	CCGAAA	1810	6	-	Hordeum vulgare	cis-acting element involved in low-temperature responsiveness	Low temperature responsive
CenSWEET2	GCN4_motif	TGAGTCA	1155	7	-	Oryza sativa	cis-regulatory element involved in endosperm expression	regulation of nitrogen/SSP metabolism
CenSWEET2	ARE	AAACCA	1788	6	+	Zea mays	cis-acting regulatory element essential for the anaerobic induction	Anaerobic induction element
CenSWEET2	TCCC-motif	TCTCCCT	512	7	+	Spinacia oleracea	part of a light responsive element	Light responsive
CenSWEET2	CCAAT-box	CAACGG	1440	6	-	Hordeum vulgare	MYBHv1 binding site	Other elements
CenSWEET2	LAMP-element	CTTTATCA	313	8	-	Pisum sativum	part of a light responsive element	Light responsive
CenSWEET2	TGACG-motif	TGACG	334	5	-	Hordeum vulgare	cis-acting regulatory element involved in the MeJA-responsiveness	Methyl jasmonate responsive
CenSWEET2	TGACG-motif	TGACG	1655	5	+	Hordeum vulgare	cis-acting regulatory element involved in the MeJA-responsiveness	Methyl jasmonate responsive
CenSWEET2	AuxRR-core	GGTCCAT	1445	7	+	Nicotiana tabacum	cis-acting regulatory element involved in auxin responsiveness	Auxin responsive element
CenSWEET2	CGTCA-motif	CGTCA	334	5	+	Hordeum vulgare	cis-acting regulatory element involved in the MeJA-responsiveness	Methyl jasmonate responsive
CenSWEET2	CGTCA-motif	CGTCA	1655	5	-	Hordeum vulgare	cis-acting regulatory element involved in the MeJA-responsiveness	Methyl jasmonate responsive
CenSWEET2	AT-rich element	ATAGAAATCAA	911	10	+	Glycine max	binding site of AT-rich DNA binding protein (ATBP-1)	Other elements
CenSWEET2	GT1-motif	GGTTAA	1511	6	-	Arabidopsis thaliana	light responsive element	Light responsive
CenSWEET2	HD-Zip	GTAAT(G/C)ATTAC	1430	9.5	-	Arabidopsis thaliana	protein binding site	Other elements
CenSWEET2	Box 4	ATTAAT	758	6	+	Petroselinum crispum	part of a conserved DNA module involved in light responsiveness	Light responsive
CenSWEET2	Box 4	ATTAAT	1079	6	-	Petroselinum crispum	part of a conserved DNA module involved in light responsiveness	Light responsive
CenSWEET2	Box 4	ATTAAT	1372	6	-	Petroselinum crispum	part of a conserved DNA module involved in light responsiveness	Light responsive
CenSWEET3	as-1	TGACG	738	5	-	Arabidopsis thaliana	Salicylic acid responsive	Salicylic acid responsive
CenSWEET3	as-1	TGACG	1005	5	-	Arabidopsis thaliana	Salicylic acid responsive	Salicylic acid responsive
CenSWEET3	as-1	TGACG	1220	5	+	Arabidopsis thaliana	Salicylic acid responsive	Salicylic acid responsive
CenSWEET3	CAAT-box	CAAT	109	4	+	Nicotiana glutinosa	core promoter element	Other elements
CenSWEET3	CAAT-box	CAAT	295	4	+	Nicotiana glutinosa	core promoter element	Other elements
CenSWEET3	CAAT-box	CAAT	425	4	-	Nicotiana glutinosa	core promoter element	Other elements
CenSWEET3	CAAT-box	CAAT	557	4	+	Nicotiana glutinosa	core promoter element	Other elements
CenSWEET3	CAAT-box	CAAT	741	4	+	Nicotiana glutinosa	core promoter element	Other elements
CenSWEET3	CAAT-box	CAAT	824	4	+	Nicotiana glutinosa	core promoter element	Other elements
CenSWEET3	CAAT-box	CAAT	1008	4	+	Nicotiana glutinosa	core promoter element	Other elements
CenSWEET3	CAAT-box	CAAT	1082	4	+	Nicotiana glutinosa	core promoter element	Other elements
CenSWEET3	CAAT-box	CAAT	1147	4	+	Nicotiana glutinosa	core promoter element	Other elements
CenSWEET3	CAAT-box	CAAT	1233	4	-	Nicotiana glutinosa	core promoter element	Other elements
CenSWEET3	CAAT-box	CAAT	1322	4	+	Nicotiana glutinosa	core promoter element	Other elements
CenSWEET3	CAAT-box	CAAT	1520	4	+	Nicotiana glutinosa	core promoter element	Other elements
CenSWEET3	CAAT-box	CAAT	1538	4	-	Nicotiana glutinosa	core promoter element	Other elements
CenSWEET3	CAAT-box	CAAT	1689	4	+	Nicotiana glutinosa	core promoter element	Other elements
CenSWEET3	CAAT-box	CAAT	1708	4	+	Nicotiana glutinosa	core promoter element	Other elements
CenSWEET3	CAAT-box	CAAT	1766	4	+	Nicotiana glutinosa	core promoter element	Other elements
CenSWEET3	CAAT-box	CAAT	1846	4	+	Nicotiana glutinosa	core promoter element	Other elements
CenSWEET3	TCA	TCATCTTCAT	1135	9	+	Pisum sativum	cis-acting element involved in salicylic acid responsiveness	Salicylic acid responsive
CenSWEET3	Myb	CAACTG	1151	6	-	Arabidopsis thaliana	MYB binding site involved in the drought, low temperature, salt, ABA, and GA stress responses	MYB binding site
CenSWEET3	Myb	CAACTG	1179	6	+	Arabidopsis thaliana	MYB binding site involved in the drought, low temperature, salt, ABA, and GA stress responses	MYB binding site
CenSWEET3	ABRE	CACGTA	715	6	-	Zea mays	Abscisic acid (ABA) responsive	Abscisic acid responsive
CenSWEET3	ABRE	CACGTA	982	6	-	Zea mays	Abscisic acid (ABA) responsive	Abscisic acid responsive
CenSWEET3	STRE	AGGGG	1893	5	-	Arabidopsis thaliana	stress response element (STRE)	Stress response element
CenSWEET3	W box	TTGACC	1164	6	+	Arabidopsis thaliana	core sequence and acts as a binding site for WRKY TFs	Pathogen attack responsive
CenSWEET3	ABRE	TACGTG	715	6	+	Zea mays	Abscisic acid (ABA) responsive	Abscisic acid responsive
CenSWEET3	ABRE	TACGTG	982	6	+	Zea mays	Abscisic acid (ABA) responsive	Abscisic acid responsive
CenSWEET3	TATA-box	TATATA	1731	6	-	Arabidopsis thaliana	core promoter element	Other elements
CenSWEET3	Myc	TCTCTTA	1693	7	-	Arabidopsis thaliana	MYC binding site involved in the drought, salt, and ABA stress responses	MYC binding site
CenSWEET3	Myc	TCTCTTA	1897	7	+	Arabidopsis thaliana	MYC binding site involved in the drought, salt, and ABA stress responses	MYC binding site
CenSWEET3	ERE	ATTTTAAA	601	8	-	Nicotiana glutinos	estrogen responsive element (ERE)	Estrogen responsive element
CenSWEET3	ERE	ATTTTAAA	868	8	-	Nicotiana glutinos	estrogen responsive element (ERE)	Estrogen responsive element
CenSWEET3	ERE	ATTTTAAA	1575	8	+	Nicotiana glutinos	estrogen responsive element (ERE)	Estrogen responsive element
CenSWEET3	MYC	CATGTG	160	6	+	Arabidopsis thaliana	MYC binding site involved in the drought, salt, and ABA stress responses	MYC binding site
CenSWEET3	MYC	CATTTG	271	6	+	Arabidopsis thaliana	MYC binding site involved in the drought, salt, and ABA stress responses	MYC binding site
CenSWEET3	MYC	CATTTG	536	6	+	Arabidopsis thaliana	MYC binding site involved in the drought, salt, and ABA stress responses	MYC binding site
CenSWEET3	MYC	CATTTG	613	6	+	Arabidopsis thaliana	MYC binding site involved in the drought, salt, and ABA stress responses	MYC binding site
CenSWEET3	MYC	CATTTG	803	6	+	Arabidopsis thaliana	MYC binding site involved in the drought, salt, and ABA stress responses	MYC binding site
CenSWEET3	MYC	CATTTG	880	6	+	Arabidopsis thaliana	MYC binding site involved in the drought, salt, and ABA stress responses	MYC binding site
CenSWEET3	MYC	CATTTG	1120	6	-	Arabidopsis thaliana	MYC binding site involved in the drought, salt, and ABA stress responses	MYC binding site
CenSWEET3	MYC	CATTTG	1790	6	-	Arabidopsis thaliana	MYC binding site involved in the drought, salt, and ABA stress responses	MYC binding site
CenSWEET3	CAAT-box	CAAAT	92	5	+	Pisum sativum	common cis-acting element in promoter and enhancer regions	Other elements
CenSWEET3	CAAT-box	CAAAT	272	5	-	Pisum sativum	common cis-acting element in promoter and enhancer regions	Other elements
CenSWEET3	CAAT-box	CAAAT	320	5	+	Pisum sativum	common cis-acting element in promoter and enhancer regions	Other elements
CenSWEET3	CAAT-box	CAAAT	359	5	-	Pisum sativum	common cis-acting element in promoter and enhancer regions	Other elements
CenSWEET3	CAAT-box	CAAAT	442	5	+	Pisum sativum	common cis-acting element in promoter and enhancer regions	Other elements
CenSWEET3	CAAT-box	CCAAT	458	5	+	Arabidopsis thaliana	common cis-acting element in promoter and enhancer regions	Other elements
CenSWEET3	CAAT-box	CAAAT	537	5	-	Pisum sativum	common cis-acting element in promoter and enhancer regions	Other elements
CenSWEET3	CAAT-box	CAAAT	614	5	-	Pisum sativum	common cis-acting element in promoter and enhancer regions	Other elements
CenSWEET3	CAAT-box	CAAAT	710	5	+	Pisum sativum	common cis-acting element in promoter and enhancer regions	Other elements
CenSWEET3	CAAT-box	CAAAT	804	5	-	Pisum sativum	common cis-acting element in promoter and enhancer regions	Other elements
CenSWEET3	CAAT-box	CAAAT	881	5	-	Pisum sativum	common cis-acting element in promoter and enhancer regions	Other elements
CenSWEET3	CAAT-box	CAAAT	977	5	+	Pisum sativum	common cis-acting element in promoter and enhancer regions	Other elements
CenSWEET3	CAAT-box	CAAAT	1056	5	-	Pisum sativum	common cis-acting element in promoter and enhancer regions	Other elements
CenSWEET3	CAAT-box	CAAAT	1104	5	+	Pisum sativum	common cis-acting element in promoter and enhancer regions	Other elements
CenSWEET3	CAAT-box	CAAAT	1120	5	+	Pisum sativum	common cis-acting element in promoter and enhancer regions	Other elements
CenSWEET3	CAAT-box	CAAAT	1281	5	-	Pisum sativum	common cis-acting element in promoter and enhancer regions	Other elements
CenSWEET3	CAAT-box	CAAAT	1390	5	+	Pisum sativum	common cis-acting element in promoter and enhancer regions	Other elements
CenSWEET3	CAAT-box	CAAAT	1790	5	+	Pisum sativum	common cis-acting element in promoter and enhancer regions	Other elements
CenSWEET3	CAAT-box	CAAAT	1816	5	+	Pisum sativum	common cis-acting element in promoter and enhancer regions	Other elements
CenSWEET3	CAAT-box	CAAAT	1862	5	+	Pisum sativum	common cis-acting element in promoter and enhancer regions	Other elements
CenSWEET3	AT1-motif	AATTATTTTTTATT	1083	13	+	Solanum tuberosum	part of a light responsive module	Light responsive
CenSWEET3	MBS	CAACTG	1151	6	-	Arabidopsis thaliana	MYB binding site involved in drought-inducibility	MYB binding site
CenSWEET3	MBS	CAACTG	1179	6	+	Arabidopsis thaliana	MYB binding site involved in drought-inducibility	MYB binding site
CenSWEET3	Gap-box	CAAATGAA(A/G)A	609	9	-	Arabidopsis thaliana	part of a light responsive element	Light responsive
CenSWEET3	Gap-box	CAAATGAA(A/G)A	876	9	-	Arabidopsis thaliana	part of a light responsive element	Light responsive
CenSWEET3	TATA-box	TATA	36	4	+	Arabidopsis thaliana	core promoter element around -30 of transcription start	Other elements
CenSWEET3	TATA-box	TATA	135	4	+	Arabidopsis thaliana	core promoter element around -30 of transcription start	Other elements
CenSWEET3	TATA-box	TATA	152	4	+	Arabidopsis thaliana	core promoter element around -30 of transcription start	Other elements
CenSWEET3	TATA-box	TATA	207	4	+	Arabidopsis thaliana	core promoter element around -30 of transcription start	Other elements
CenSWEET3	TATA-box	TATA	430	4	+	Arabidopsis thaliana	core promoter element around -30 of transcription start	Other elements
CenSWEET3	TATA-box	TACAAAA	497	7	+	Oryza sativa	core promoter element around -30 of transcription start	Other elements
CenSWEET3	TATA-box	ATATAA	573	6	+	Brassica oleracea	core promoter element around -30 of transcription start	Other elements
CenSWEET3	TATA-box	TATA	698	4	+	Arabidopsis thaliana	core promoter element around -30 of transcription start	Other elements
CenSWEET3	TATA-box	TATA	758	4	+	Arabidopsis thaliana	core promoter element around -30 of transcription start	Other elements
CenSWEET3	TATA-box	ATATAA	840	6	+	Brassica oleracea	core promoter element around -30 of transcription start	Other elements
CenSWEET3	TATA-box	ATATAA	964	6	+	Brassica oleracea	core promoter element around -30 of transcription start	Other elements
CenSWEET3	TATA-box	TATA	1025	4	-	Arabidopsis thaliana	core promoter element around -30 of transcription start	Other elements
CenSWEET3	TATA-box	taTATAAAtc	1224	9	-	Arabidopsis thaliana	core promoter element around -30 of transcription start	Other elements
CenSWEET3	TATA-box	TATA	1245	4	-	Arabidopsis thaliana	core promoter element around -30 of transcription start	Other elements
CenSWEET3	TATA-box	TATAA	1332	5	-	Arabidopsis thaliana	core promoter element around -30 of transcription start	Other elements
CenSWEET3	TATA-box	TATA	1508	4	-	Arabidopsis thaliana	core promoter element around -30 of transcription start	Other elements
CenSWEET3	TATA-box	TATA	1532	4	-	Arabidopsis thaliana	core promoter element around -30 of transcription start	Other elements
CenSWEET3	TATA-box	ATTATA	1558	6	+	Brassica napus	core promoter element around -30 of transcription start	Other elements
CenSWEET3	TATA-box	ccTATAAAaa	1586	9	-	Arabidopsis thaliana	core promoter element around -30 of transcription start	Other elements
CenSWEET3	TATA-box	ATTATA	1610	6	+	Brassica napus	core promoter element around -30 of transcription start	Other elements
CenSWEET3	TATA-box	ATATAT	1655	6	-	Brassica napus	core promoter element around -30 of transcription start	Other elements
CenSWEET3	TATA-box	TATA	1722	4	-	Arabidopsis thaliana	core promoter element around -30 of transcription start	Other elements
CenSWEET3	TATA-box	TATAAAT	1738	7	-	Brassica juncea	core promoter element around -30 of transcription start	Other elements
CenSWEET3	TATA-box	TATTTAAA	1826	8	-	Arabidopsis thaliana	core promoter element around -30 of transcription start	Other elements
CenSWEET3	ABRE	ACGTG	716	5	+	Arabidopsis thaliana	cis-acting element involved in the abscisic acid responsiveness	Abscisic acid responsive
CenSWEET3	ABRE	ACGTG	983	5	+	Arabidopsis thaliana	cis-acting element involved in the abscisic acid responsiveness	Abscisic acid responsive
CenSWEET3	GCN4_motif	TGAGTCA	1458	7	+	Oryza sativa	cis-regulatory element involved in endosperm expression	regulation of nitrogen/SSP metabolism
CenSWEET3	chs-CMA1a	TTACTTAA	1752	8	+	Daucus carota	part of a light responsive element	Light responsive
CenSWEET3	G-box	TACGTG	715	6	+	Arabidopsis thaliana	cis-acting regulatory element involved in light responsiveness	Light responsive
CenSWEET3	G-box	TACGTG	982	6	+	Arabidopsis thaliana	cis-acting regulatory element involved in light responsiveness	Light responsive
CenSWEET3	TGACG-motif	TGACG	738	5	-	Hordeum vulgare	cis-acting regulatory element involved in the MeJA-responsiveness	Methyl jasmonate responsive
CenSWEET3	TGACG-motif	TGACG	1005	5	-	Hordeum vulgare	cis-acting regulatory element involved in the MeJA-responsiveness	Methyl jasmonate responsive
CenSWEET3	TGACG-motif	TGACG	1220	5	+	Hordeum vulgare	cis-acting regulatory element involved in the MeJA-responsiveness	Methyl jasmonate responsive
CenSWEET3	AE-box	AGAAACAA	65	8	+	Arabidopsis thaliana	part of a module for light response	Light responsive
CenSWEET3	CGTCA-motif	CGTCA	738	5	+	Hordeum vulgare	cis-acting regulatory element involved in the MeJA-responsiveness	Methyl jasmonate responsive
CenSWEET3	CGTCA-motif	CGTCA	1005	5	+	Hordeum vulgare	cis-acting regulatory element involved in the MeJA-responsiveness	Methyl jasmonate responsive
CenSWEET3	CGTCA-motif	CGTCA	1220	5	-	Hordeum vulgare	cis-acting regulatory element involved in the MeJA-responsiveness	Methyl jasmonate responsive
CenSWEET3	CAT-box	GCCACT	449	6	+	Arabidopsis thaliana	cis-acting regulatory element related to meristem expression	Related to meristem specific activation
CenSWEET3	Box 4	ATTAAT	364	6	+	Petroselinum crispum	part of a conserved DNA module involved in light responsiveness	Light responsive
CenSWEET3	Box 4	ATTAAT	1206	6	-	Petroselinum crispum	part of a conserved DNA module involved in light responsiveness	Light responsive
CenSWEET3	Box 4	ATTAAT	1486	6	-	Petroselinum crispum	part of a conserved DNA module involved in light responsiveness	Light responsive
CenSWEET4	Myb	TAACTG	460	6	+	Arabidopsis thaliana	MYB binding site involved in the drought, low temperature, salt, ABA, and GA stress responses	MYB binding site
CenSWEET4	Myb	CAACTG	696	6	+	Arabidopsis thaliana	MYB binding site involved in the drought, low temperature, salt, ABA, and GA stress responses	MYB binding site
CenSWEET4	TCA	TCATCTTCAT	1504	9	-	Pisum sativum	cis-acting element involved in salicylic acid responsiveness	Salicylic acid responsive
CenSWEET4	CAAT-box	CAAT	59	4	+	Nicotiana glutinosa	core promoter element	Other elements
CenSWEET4	CAAT-box	CAAT	548	4	-	Nicotiana glutinosa	core promoter element	Other elements
CenSWEET4	CAAT-box	CAAT	585	4	+	Nicotiana glutinosa	core promoter element	Other elements
CenSWEET4	CAAT-box	CAAT	609	4	-	Nicotiana glutinosa	core promoter element	Other elements
CenSWEET4	CAAT-box	CAAT	803	4	+	Nicotiana glutinosa	core promoter element	Other elements
CenSWEET4	CAAT-box	CAAT	1028	4	-	Nicotiana glutinosa	core promoter element	Other elements
CenSWEET4	CAAT-box	CAAT	1086	4	+	Nicotiana glutinosa	core promoter element	Other elements
CenSWEET4	CAAT-box	CAAT	1258	4	+	Nicotiana glutinosa	core promoter element	Other elements
CenSWEET4	CAAT-box	CAAT	1387	4	-	Nicotiana glutinosa	core promoter element	Other elements
CenSWEET4	CAAT-box	CAAT	1438	4	+	Nicotiana glutinosa	core promoter element	Other elements
CenSWEET4	CAAT-box	CAAT	1494	4	-	Nicotiana glutinosa	core promoter element	Other elements
CenSWEET4	CAAT-box	CAAT	1633	4	+	Nicotiana glutinosa	core promoter element	Other elements
CenSWEET4	CAAT-box	CAAT	1717	4	-	Nicotiana glutinosa	core promoter element	Other elements
CenSWEET4	as-1	TGACG	683	5	+	Arabidopsis thaliana	Salicylic acid responsive	Salicylic acid responsive
CenSWEET4	as-1	TGACG	1015	5	+	Arabidopsis thaliana	Salicylic acid responsive	Salicylic acid responsive
CenSWEET4	WUN-motif	AAATTTCTT	1142	9	+	Nicotiana glutinosa	wound-responsive element	Wound responsive element
CenSWEET4	STRE	AGGGG	106	5	-	Arabidopsis thaliana	stress response element (STRE)	Stress response element
CenSWEET4	STRE	AGGGG	955	5	+	Arabidopsis thaliana	stress response element (STRE)	Stress response element
CenSWEET4	AAGAA-motif	gGTAAAGAAA	334	9	+	Avena sativa	Abscisic acid (ABA) responsive	Abscisic acid responsive
CenSWEET4	AAGAA-motif	GAAAGAA	1146	7	-	Avena sativa	Abscisic acid (ABA) responsive	Abscisic acid responsive
CenSWEET4	DRE core	GCCGAC	223	6	+	Arabidopsis thaliana	Drought-Responsive Element	Drought responsive element
CenSWEET4	DRE core	GCCGAC	1034	6	-	Arabidopsis thaliana	Drought-Responsive Element	Drought responsive element
CenSWEET4	Myc	TCTCTTA	110	7	+	Arabidopsis thaliana	MYC binding site involved in the drought, salt, and ABA stress responses	MYC binding site
CenSWEET4	MYC	CATTTG	3	6	-	Arabidopsis thaliana	MYC binding site involved in the drought, salt, and ABA stress responses	MYC binding site
CenSWEET4	MYC	CATTTG	922	6	+	Arabidopsis thaliana	MYC binding site involved in the drought, salt, and ABA stress responses	MYC binding site
CenSWEET4	MYC	CATTTG	1278	6	+	Arabidopsis thaliana	MYC binding site involved in the drought, salt, and ABA stress responses	MYC binding site
CenSWEET4	ERE	ATTTTAAA	481	8	+	Nicotiana glutinos	estrogen responsive element (ERE)	Estrogen responsive element
CenSWEET4	ERE	ATTTTAAA	542	8	-	Nicotiana glutinos	estrogen responsive element (ERE)	Estrogen responsive element
CenSWEET4	ABRE	ACGTG	1017	5	+	Arabidopsis thaliana	cis-acting element involved in the abscisic acid responsiveness	Abscisic acid responsive
CenSWEET4	circadian	CAAAGATATC	846	9	-	Lycopersicon esculentum	cis-acting regulatory element involved in circadian control	Circadian control
CenSWEET4	TATA-box	ATTATA	32	6	+	Brassica napus	core promoter element around -30 of transcription start	Other elements
CenSWEET4	TATA-box	TACAAAA	307	7	-	Oryza sativa	core promoter element around -30 of transcription start	Other elements
CenSWEET4	TATA-box	TATAAA	382	6	-	Helianthus annuus	core promoter element around -30 of transcription start	Other elements
CenSWEET4	TATA-box	ATATAA	424	6	+	Brassica oleracea	core promoter element around -30 of transcription start	Other elements
CenSWEET4	TATA-box	TATTTAAA	483	8	-	Arabidopsis thaliana	core promoter element around -30 of transcription start	Other elements
CenSWEET4	TATA-box	TATA	525	4	+	Arabidopsis thaliana	core promoter element around -30 of transcription start	Other elements
CenSWEET4	TATA-box	TATA	640	4	+	Arabidopsis thaliana	core promoter element around -30 of transcription start	Other elements
CenSWEET4	TATA-box	TATAAAA	870	7	-	Pisum sativum	core promoter element around -30 of transcription start	Other elements
CenSWEET4	TATA-box	TATA	1104	4	-	Arabidopsis thaliana	core promoter element around -30 of transcription start	Other elements
CenSWEET4	TATA-box	ATATAT	1299	6	-	Brassica napus	core promoter element around -30 of transcription start	Other elements
CenSWEET4	TATA-box	ATTATA	1463	6	+	Brassica napus	core promoter element around -30 of transcription start	Other elements
CenSWEET4	TATA-box	TATA	1479	4	-	Arabidopsis thaliana	core promoter element around -30 of transcription start	Other elements
CenSWEET4	TATA-box	TATA	1534	4	-	Arabidopsis thaliana	core promoter element around -30 of transcription start	Other elements
CenSWEET4	TATA-box	TATAAA	1574	6	-	Helianthus annuus	core promoter element around -30 of transcription start	Other elements
CenSWEET4	TATA-box	TATAAA	1642	6	-	Helianthus annuus	core promoter element around -30 of transcription start	Other elements
CenSWEET4	TATA-box	TATA	1705	4	-	Arabidopsis thaliana	core promoter element around -30 of transcription start	Other elements
CenSWEET4	TATA-box	TATA	1734	4	-	Arabidopsis thaliana	core promoter element around -30 of transcription start	Other elements
CenSWEET4	TATA-box	TATA	1769	4	-	Arabidopsis thaliana	core promoter element around -30 of transcription start	Other elements
CenSWEET4	MBS	CAACTG	696	6	+	Arabidopsis thaliana	MYB binding site involved in drought-inducibility	MYB binding site
CenSWEET4	CAAT-box	CAAAT	3	5	+	Pisum sativum	common cis-acting element in promoter and enhancer regions	Other elements
CenSWEET4	CAAT-box	CAAAT	23	5	+	Pisum sativum	common cis-acting element in promoter and enhancer regions	Other elements
CenSWEET4	CAAT-box	CAAAT	75	5	+	Pisum sativum	common cis-acting element in promoter and enhancer regions	Other elements
CenSWEET4	CAAT-box	CCAAT	301	5	+	Arabidopsis thaliana	common cis-acting element in promoter and enhancer regions	Other elements
CenSWEET4	CAAT-box	CAAAT	449	5	+	Pisum sativum	common cis-acting element in promoter and enhancer regions	Other elements
CenSWEET4	CAAT-box	CAAAT	530	5	+	Pisum sativum	common cis-acting element in promoter and enhancer regions	Other elements
CenSWEET4	CAAT-box	CCAAT	670	5	+	Arabidopsis thaliana	common cis-acting element in promoter and enhancer regions	Other elements
CenSWEET4	CAAT-box	CCAAT	772	5	-	Arabidopsis thaliana	common cis-acting element in promoter and enhancer regions	Other elements
CenSWEET4	CAAT-box	CAAAT	877	5	-	Pisum sativum	common cis-acting element in promoter and enhancer regions	Other elements
CenSWEET4	CAAT-box	CAAAT	923	5	-	Pisum sativum	common cis-acting element in promoter and enhancer regions	Other elements
CenSWEET4	CAAT-box	CCAAT	949	5	-	Arabidopsis thaliana	common cis-acting element in promoter and enhancer regions	Other elements
CenSWEET4	CAAT-box	CAAAT	1279	5	-	Pisum sativum	common cis-acting element in promoter and enhancer regions	Other elements
CenSWEET4	CAAT-box	CCAAT	1309	5	-	Arabidopsis thaliana	common cis-acting element in promoter and enhancer regions	Other elements
CenSWEET4	CAAT-box	CAAAT	1423	5	+	Pisum sativum	common cis-acting element in promoter and enhancer regions	Other elements
CenSWEET4	CAAT-box	CAAAT	1649	5	+	Pisum sativum	common cis-acting element in promoter and enhancer regions	Other elements
CenSWEET4	CAAT-box	CAAAT	1681	5	+	Pisum sativum	common cis-acting element in promoter and enhancer regions	Other elements
CenSWEET4	CAAT-box	CAAAT	1791	5	+	Pisum sativum	common cis-acting element in promoter and enhancer regions	Other elements
CenSWEET4	CAAT-box	CAAAT	1841	5	+	Pisum sativum	common cis-acting element in promoter and enhancer regions	Other elements
CenSWEET4	CAAT-box	CAAAT	1897	5	+	Pisum sativum	common cis-acting element in promoter and enhancer regions	Other elements
CenSWEET4	TCT-motif	TCTTAC	311	6	-	Arabidopsis thaliana	part of a light responsive element	Light responsive
CenSWEET4	TCT-motif	TCTTAC	1590	6	-	Arabidopsis thaliana	part of a light responsive element	Light responsive
CenSWEET4	TC-rich repeats	GTTTTCTTAC	311	9	-	Nicotiana tabacum	cis-acting element involved in defense and stress responsiveness	Defense and stress responsive
CenSWEET4	TCCC-motif	TCTCCCT	1673	7	-	Spinacia oleracea	part of a light responsive element	Light responsive
CenSWEET4	O2-site	GATGATGTGG	934	9	+	Zea mays	cis-acting regulatory element involved in zein metabolism regulation	Other elements
CenSWEET4	chs-CMA1a	TTACTTAA	1347	8	+	Daucus carota	part of a light responsive element	Light responsive
CenSWEET4	AE-box	AGAAACTT	1558	8	-	Arabidopsis thaliana	part of a module for light response	Light responsive
CenSWEET4	TGACG-motif	TGACG	683	5	+	Hordeum vulgare	cis-acting regulatory element involved in the MeJA-responsiveness	Methyl jasmonate responsive
CenSWEET4	TGACG-motif	TGACG	1015	5	+	Hordeum vulgare	cis-acting regulatory element involved in the MeJA-responsiveness	Methyl jasmonate responsive
CenSWEET4	Box III	atCATTTTCACt	1276	11	+	Pisum sativum	protein binding site	Light responsive
CenSWEET4	G-box	CACGTC	1016	6	-	Zea mays	cis-acting regulatory element involved in light responsiveness	Light responsive
CenSWEET4	ATCT-motif	AATCTAATCC	1483	9	+	Pisum sativum	part of a conserved DNA module involved in light responsiveness	Light responsive
CenSWEET4	Box 4	ATTAAT	1399	6	-	Petroselinum crispum	part of a conserved DNA module involved in light responsiveness	Light responsive
CenSWEET4	CAT-box	GCCACT	1078	6	+	Arabidopsis thaliana	cis-acting regulatory element related to meristem expression	Related to meristem specific activation
CenSWEET4	P-box	CCTTTTG	1230	7	+	Oryza sativa	gibberellin-responsive element	Gibberellin responsive
CenSWEET4	CGTCA-motif	CGTCA	683	5	-	Hordeum vulgare	cis-acting regulatory element involved in the MeJA-responsiveness	Methyl jasmonate responsive
CenSWEET4	CGTCA-motif	CGTCA	1015	5	-	Hordeum vulgare	cis-acting regulatory element involved in the MeJA-responsiveness	Methyl jasmonate responsive
CenSWEET4	AT-rich element	ATAGAAATCAA	631	10	+	Glycine max	binding site of AT-rich DNA binding protein (ATBP-1)	Other elements
CenSWEET5	MYC	CATTTG	446	6	+	Arabidopsis thaliana	MYC binding site involved in the drought, salt, and ABA stress responses	MYC binding site
CenSWEET5	MYC	CATTTG	1298	6	+	Arabidopsis thaliana	MYC binding site involved in the drought, salt, and ABA stress responses	MYC binding site
CenSWEET5	MYC	CATGTG	1795	6	+	Arabidopsis thaliana	MYC binding site involved in the drought, salt, and ABA stress responses	MYC binding site
CenSWEET5	TATA-box	TATAAAAT	911	8	-	Arabidopsis thaliana	core promoter element	Other elements
CenSWEET5	TATA-box	TATAAAAT	1754	8	-	Arabidopsis thaliana	core promoter element	Other elements
CenSWEET5	CARE	CAACTCAC	56	8	-	Oryza sativa	gibberellin responsive	Gibberellin responsive
CenSWEET5	MYB	CAACAG	954	6	-	Arabidopsis thaliana	MYB binding site involved in the drought, low temperature, salt, ABA, and GA stress responses	MYB binding site
CenSWEET5	MYB	CAACAG	1109	6	-	Arabidopsis thaliana	MYB binding site involved in the drought, low temperature, salt, ABA, and GA stress responses	MYB binding site
CenSWEET5	MYB	CAACCA	1387	6	+	Arabidopsis thaliana	MYB binding site involved in the drought, low temperature, salt, ABA, and GA stress responses	MYB binding site
CenSWEET5	MYB	TAACCA	1417	6	+	Arabidopsis thaliana	MYB binding site involved in the drought, low temperature, salt, ABA, and GA stress responses	MYB binding site
CenSWEET5	MYB	TAACCA	1844	6	-	Arabidopsis thaliana	MYB binding site involved in the drought, low temperature, salt, ABA, and GA stress responses	MYB binding site
CenSWEET5	MYB	CAACAG	1989	6	+	Arabidopsis thaliana	MYB binding site involved in the drought, low temperature, salt, ABA, and GA stress responses	MYB binding site
CenSWEET5	MYB	TAACCA	1417	6	+	Arabidopsis thaliana	MYB binding site involved in the drought, low temperature, salt, ABA, and GA stress responses	MYB binding site
CenSWEET5	MYB	TAACCA	1844	6	-	Arabidopsis thaliana	MYB binding site involved in the drought, low temperature, salt, ABA, and GA stress responses	MYB binding site
CenSWEET5	Myc	TCTCTTA	1779	7	-	Arabidopsis thaliana	MYC binding site involved in the drought, salt, and ABA stress responses	MYC binding site
CenSWEET5	MBS	CCGTTG	131	6	+	Arabidopsis thaliana	MYB binding site involved in the drought, low temperature, salt and ABA stress responses	MYB binding site
CenSWEET5	WUN-motif	TAATTACTC	1153	9	-	Nicotiana glutinosa	wound-responsive element	Wound responsive element
CenSWEET5	STRE	AGGGG	636	5	-	Arabidopsis thaliana	stress response element (STRE)	Stress response element
CenSWEET5	STRE	AGGGG	1892	5	+	Arabidopsis thaliana	stress response element (STRE)	Stress response element
CenSWEET5	CAAT-box	CAAT	43	4	-	Nicotiana glutinosa	core promoter element	Other elements
CenSWEET5	CAAT-box	CAAT	197	4	-	Nicotiana glutinosa	core promoter element	Other elements
CenSWEET5	CAAT-box	CAAT	271	4	-	Nicotiana glutinosa	core promoter element	Other elements
CenSWEET5	CAAT-box	CAAT	918	4	-	Nicotiana glutinosa	core promoter element	Other elements
CenSWEET5	CAAT-box	CAAT	989	4	-	Nicotiana glutinosa	core promoter element	Other elements
CenSWEET5	CAAT-box	CAAT	1219	4	-	Nicotiana glutinosa	core promoter element	Other elements
CenSWEET5	CAAT-box	CAAT	1280	4	-	Nicotiana glutinosa	core promoter element	Other elements
CenSWEET5	CAAT-box	CAAT	1400	4	-	Nicotiana glutinosa	core promoter element	Other elements
CenSWEET5	CAAT-box	CAAT	1477	4	-	Nicotiana glutinosa	core promoter element	Other elements
CenSWEET5	CAAT-box	CAAT	1499	4	+	Nicotiana glutinosa	core promoter element	Other elements
CenSWEET5	CAAT-box	CAAT	1621	4	-	Nicotiana glutinosa	core promoter element	Other elements
CenSWEET5	CAAT-box	CAAT	1662	4	-	Nicotiana glutinosa	core promoter element	Other elements
CenSWEET5	CAAT-box	CAAT	1682	4	-	Nicotiana glutinosa	core promoter element	Other elements
CenSWEET5	CAAT-box	CAAT	1804	4	-	Nicotiana glutinosa	core promoter element	Other elements
CenSWEET5	CAAT-box	CAAT	1841	4	+	Nicotiana glutinosa	core promoter element	Other elements
CenSWEET5	CAAT-box	CAAT	1861	4	+	Nicotiana glutinosa	core promoter element	Other elements
CenSWEET5	CAAT-box	CAAT	1927	4	+	Nicotiana glutinosa	core promoter element	Other elements
CenSWEET5	MBS	CAACAG	954	6	-	Nicotiana tabacum	MYB binding site involved in the drought, low temperature, salt and ABA stress responses	MYB binding site
CenSWEET5	MBS	CAACAG	1109	6	-	Nicotiana tabacum	MYB binding site involved in the drought, low temperature, salt and ABA stress responses	MYB binding site
CenSWEET5	MBS	CAACAG	1989	6	+	Nicotiana tabacum	MYB binding site involved in the drought, low temperature, salt and ABA stress responses	MYB binding site
CenSWEET5	Myb	TAACTG	711	6	+	Arabidopsis thaliana	MYB binding site involved in the drought, low temperature, salt, ABA, and GA stress responses	MYB binding site
CenSWEET5	Myb	TAACTG	804	6	-	Arabidopsis thaliana	MYB binding site involved in the drought, low temperature, salt, ABA, and GA stress responses	MYB binding site
CenSWEET5	Box 4	ATTAAT	1168	6	-	Petroselinum crispum	part of a conserved DNA module involved in light responsiveness	Light responsive
CenSWEET5	Box 4	ATTAAT	1532	6	-	Petroselinum crispum	part of a conserved DNA module involved in light responsiveness	Light responsive
CenSWEET5	MSA-like	TCCAACGGT	130	9	-	Catharanthus roseus	cis-acting element involved in cell cycle regulation	Other elements
CenSWEET5	ATCT-motif	AATCTAATCC	1308	9	+	Pisum sativum	part of a conserved DNA module involved in light responsiveness	Light responsive
CenSWEET5	ATCT-motif	AATCTAATCC	1429	10	+	Pisum sativum	part of a conserved DNA module involved in light responsiveness	Light responsive
CenSWEET5	LAMP-element	CTTTATCA	1282	8	-	Pisum sativum	part of a light responsive element	Light responsive
CenSWEET5	AE-box	AGAAACAA	1103	8	-	Arabidopsis thaliana	part of a module for light response	Light responsive
CenSWEET5	AuxRR-core	GGTCCAT	31	7	+	Nicotiana tabacum	cis-acting regulatory element involved in auxin responsiveness	Auxin responsive element
CenSWEET5	GATA-motif	GATAGGA	1538	7	+	Arabidopsis thaliana	part of a light responsive element	Light responsive
CenSWEET5	GATA-motif	GATAGGA	1809	7	-	Arabidopsis thaliana	part of a light responsive element	Light responsive
CenSWEET5	CCAAT-box	CAACGG	131	6	-	Hordeum vulgare	MYBHv1 binding site	Other elements
CenSWEET5	MRE	AACCTAA	1468	7	-	Petroselinum crispum	MYB binding site involved in light responsiveness	Light responsive
CenSWEET5	GARE-motif	TCTGTTG	953	7	+	Brassica oleracea	gibberellin-responsive element	Gibberellin responsive
CenSWEET5	GARE-motif	TCTGTTG	1108	7	+	Brassica oleracea	gibberellin-responsive element	Gibberellin responsive
CenSWEET5	GARE-motif	TCTGTTG	1989	7	-	Brassica oleracea	gibberellin-responsive element	Gibberellin responsive
CenSWEET5	TCT-motif	TCTTAC	942	6	+	Arabidopsis thaliana	part of a light responsive element	Light responsive
CenSWEET5	CAAT-box	CCAAT	23	5	+	Arabidopsis thaliana	common cis-acting element in promoter and enhancer regions	Other elements
CenSWEET5	CAAT-box	CCAAT	421	5	-	Arabidopsis thaliana	common cis-acting element in promoter and enhancer regions	Other elements
CenSWEET5	CAAT-box	CAAAT	447	5	-	Pisum sativum	common cis-acting element in promoter and enhancer regions	Other elements
CenSWEET5	CAAT-box	CCAAT	1078	5	+	Arabidopsis thaliana	common cis-acting element in promoter and enhancer regions	Other elements
CenSWEET5	CAAT-box	CCAAT	1119	5	-	Arabidopsis thaliana	common cis-acting element in promoter and enhancer regions	Other elements
CenSWEET5	CAAT-box	CAAAT	1299	5	-	Pisum sativum	common cis-acting element in promoter and enhancer regions	Other elements
CenSWEET5	CAAT-box	CCAAT	1356	5	+	Arabidopsis thaliana	common cis-acting element in promoter and enhancer regions	Other elements
CenSWEET5	CAAT-box	CAAAT	1749	5	+	Pisum sativum	common cis-acting element in promoter and enhancer regions	Other elements
CenSWEET5	TGA-box	AACGAC	751	6	-	Brassica oleracea	auxin-responsive element	Auxin responsive element
CenSWEET5	TATA-box	TATA	663	4	+	Arabidopsis thaliana	core promoter element around -30 of transcription start	Other elements
CenSWEET5	TATA-box	TACAAAA	706	7	-	Oryza sativa	core promoter element around -30 of transcription start	Other elements
CenSWEET5	TATA-box	TATA	774	4	+	Arabidopsis thaliana	core promoter element around -30 of transcription start	Other elements
CenSWEET5	TATA-box	TATA	873	4	+	Arabidopsis thaliana	core promoter element around -30 of transcription start	Other elements
CenSWEET5	TATA-box	TATA	891	4	+	Arabidopsis thaliana	core promoter element around -30 of transcription start	Other elements
CenSWEET5	TATA-box	TATA	923	4	+	Arabidopsis thaliana	core promoter element around -30 of transcription start	Other elements
CenSWEET5	TATA-box	TATA	1046	4	-	Arabidopsis thaliana	core promoter element around -30 of transcription start	Other elements
CenSWEET5	TATA-box	TATA	1235	4	-	Arabidopsis thaliana	core promoter element around -30 of transcription start	Other elements
CenSWEET5	TATA-box	TATAA	1483	5	-	Arabidopsis thaliana	core promoter element around -30 of transcription start	Other elements
CenSWEET5	TATA-box	ATATAA	1589	6	+	Brassica oleracea	core promoter element around -30 of transcription start	Other elements
CenSWEET5	TATA-box	ATTATA	1638	6	+	Brassica napus	core promoter element around -30 of transcription start	Other elements
CenSWEET5	TATA-box	TATAAAA	1670	7	-	Pisum sativum	core promoter element around -30 of transcription start	Other elements
CenSWEET5	TATA-box	TATA	1758	4	-	Arabidopsis thaliana	core promoter element around -30 of transcription start	Other elements
CenSWEET5	TATA-box	TATAA	1847	5	-	Arabidopsis thaliana	core promoter element around -30 of transcription start	Other elements
CenSWEET5	GCN4_motif	TGAGTCA	62	7	-	Oryza sativa	cis-regulatory element involved in endosperm expression	regulation of nitrogen/SSP metabolism
CenSWEET5	GCN4_motif	TGAGTCA	1407	7	+	Oryza sativa	cis-regulatory element involved in endosperm expression	regulation of nitrogen/SSP metabolism
CenSWEET5	ABRE	AACCCGG	81	7	+	Arabidopsis thaliana	cis-acting element involved in the abscisic acid responsiveness	Abscisic acid responsive
CenSWEET5	ARE	AAACCA	108	6	-	Zea mays	cis-acting regulatory element essential for the anaerobic induction	Anaerobic induction element
CenSWEET5	ARE	AAACCA	223	6	-	Zea mays	cis-acting regulatory element essential for the anaerobic induction	Anaerobic induction element
CenSWEET5	ARE	AAACCA	898	6	-	Zea mays	cis-acting regulatory element essential for the anaerobic induction	Anaerobic induction element
CenSWEET5	ARE	AAACCA	979	6	-	Zea mays	cis-acting regulatory element essential for the anaerobic induction	Anaerobic induction element
CenSWEET6	WUN-motif	AAATTACTA	1402	9	+	Nicotiana glutinosa	wound-responsive element	Wound responsive element
CenSWEET6	TATA-box	TATATA	585	6	+	Arabidopsis thaliana	core promoter element	Other elements
CenSWEET6	TATA-box	TATATA	1886	6	-	Arabidopsis thaliana	core promoter element	Other elements
CenSWEET6	ABRE	CACGTA	1848	6	-	Zea mays	Abscisic acid (ABA) responsive	Abscisic acid responsive
CenSWEET6	TCA	TCATCTTCAT	1486	9	-	Pisum sativum	cis-acting element involved in salicylic acid responsiveness	Salicylic acid responsive
CenSWEET6	MBS	CAACAG	1980	6	+	Nicotiana tabacum	MYB binding site involved in the drought, low temperature, salt and ABA stress responses	MYB binding site
CenSWEET6	Myb	TAACTG	145	6	+	Arabidopsis thaliana	MYB binding site involved in the drought, low temperature, salt, ABA, and GA stress responses	MYB binding site
CenSWEET6	as-1	TGACG	495	5	+	Arabidopsis thaliana	Salicylic acid responsive	Salicylic acid responsive
CenSWEET6	as-1	TGACG	815	5	+	Arabidopsis thaliana	Salicylic acid responsive	Salicylic acid responsive
CenSWEET6	as-1	TGACG	1525	5	-	Arabidopsis thaliana	Salicylic acid responsive	Salicylic acid responsive
CenSWEET6	CAAT-box	CAAT	195	4	+	Nicotiana glutinosa	core promoter element	Other elements
CenSWEET6	CAAT-box	CAAT	253	4	-	Nicotiana glutinosa	core promoter element	Other elements
CenSWEET6	CAAT-box	CAAT	298	4	-	Nicotiana glutinosa	core promoter element	Other elements
CenSWEET6	CAAT-box	CAAT	335	4	+	Nicotiana glutinosa	core promoter element	Other elements
CenSWEET6	CAAT-box	CAAT	393	4	-	Nicotiana glutinosa	core promoter element	Other elements
CenSWEET6	CAAT-box	CAAT	611	4	-	Nicotiana glutinosa	core promoter element	Other elements
CenSWEET6	CAAT-box	CAAT	663	4	+	Nicotiana glutinosa	core promoter element	Other elements
CenSWEET6	CAAT-box	CAAT	735	4	-	Nicotiana glutinosa	core promoter element	Other elements
CenSWEET6	CAAT-box	CAAT	763	4	+	Nicotiana glutinosa	core promoter element	Other elements
CenSWEET6	CAAT-box	CAAT	1222	4	+	Nicotiana glutinosa	core promoter element	Other elements
CenSWEET6	CAAT-box	CAAT	1239	4	+	Nicotiana glutinosa	core promoter element	Other elements
CenSWEET6	CAAT-box	CAAT	1365	4	+	Nicotiana glutinosa	core promoter element	Other elements
CenSWEET6	CAAT-box	CAAT	1637	4	-	Nicotiana glutinosa	core promoter element	Other elements
CenSWEET6	CAAT-box	CAAT	1694	4	-	Nicotiana glutinosa	core promoter element	Other elements
CenSWEET6	Myc	TCTCTTA	1038	7	+	Arabidopsis thaliana	MYC binding site involved in the drought, salt, and ABA stress responses	MYC binding site
CenSWEET6	Myc	TCTCTTA	1715	7	+	Arabidopsis thaliana	MYC binding site involved in the drought, salt, and ABA stress responses	MYC binding site
CenSWEET6	Myc	TCTCTTA	1910	7	-	Arabidopsis thaliana	MYC binding site involved in the drought, salt, and ABA stress responses	MYC binding site
CenSWEET6	ABRE	TACGTG	1848	6	+	Zea mays	Abscisic acid (ABA) responsive	Abscisic acid responsive
CenSWEET6	W box	TTGACC	718	6	+	Arabidopsis thaliana	core sequence and acts as a binding site for WRKY TFs	Pathogen attack responsive
CenSWEET6	AAGAA-motif	GAAAGAA	1024	7	-	Avena sativa	Abscisic acid (ABA) responsive	Abscisic acid responsive
CenSWEET6	AAGAA-motif	gGTAAAGAAA	1046	9	+	Avena sativa	Abscisic acid (ABA) responsive	Abscisic acid responsive
CenSWEET6	MYC	CATGTG	200	6	+	Arabidopsis thaliana	MYC binding site involved in the drought, salt, and ABA stress responses	MYC binding site
CenSWEET6	MYC	CATTTG	325	6	-	Arabidopsis thaliana	MYC binding site involved in the drought, salt, and ABA stress responses	MYC binding site
CenSWEET6	MYC	CAATTG	391	6	+	Arabidopsis thaliana	MYC binding site involved in the drought, salt, and ABA stress responses	MYC binding site
CenSWEET6	MYC	CATGTG	864	6	+	Arabidopsis thaliana	MYC binding site involved in the drought, salt, and ABA stress responses	MYC binding site
CenSWEET6	MYC	CATTTG	1389	6	-	Arabidopsis thaliana	MYC binding site involved in the drought, salt, and ABA stress responses	MYC binding site
CenSWEET6	MYC	CATTTG	1476	6	-	Arabidopsis thaliana	MYC binding site involved in the drought, salt, and ABA stress responses	MYC binding site
CenSWEET6	MYC	CAATTG	1635	6	-	Arabidopsis thaliana	MYC binding site involved in the drought, salt, and ABA stress responses	MYC binding site
CenSWEET6	MYC	CATTTG	1815	6	+	Arabidopsis thaliana	MYC binding site involved in the drought, salt, and ABA stress responses	MYC binding site
CenSWEET6	MYC	CATGTG	1968	6	-	Arabidopsis thaliana	MYC binding site involved in the drought, salt, and ABA stress responses	MYC binding site
CenSWEET6	AP-1	TGAGTTAG	737	8	+	Arabidopsis thaliana	response T cell receptor (TCR)/costimulation	Other elements
CenSWEET6	AC-I	(T/C)C(T/C)(C/T)ACC(T/C)ACC	1917	9	-	Phaseolus vulgaris	involved in xylem specific expression	Other elements
CenSWEET6	ERE	ATTTCATA	1904	8	+	Nicotiana glutinos	estrogen responsive element (ERE)	Estrogen responsive element
CenSWEET6	MYB	CAACCA	1231	6	-	Arabidopsis thaliana	MYB binding site involved in the drought, low temperature, salt, ABA, and GA stress responses	MYB binding site
CenSWEET6	MYB	CAACAG	1980	6	+	Arabidopsis thaliana	MYB binding site involved in the drought, low temperature, salt, ABA, and GA stress responses	MYB binding site
CenSWEET6	3-AF3 binding site	CACTATCTAAC	354	10	-	Pisum sativum	part of a conserved DNA module array (CMA3)	Light responsive
CenSWEET6	chs-CMA2a	TCACTTGA	1097	8	-	Petroselinum crispum	part of a light responsive element	Light responsive
CenSWEET6	TATC-box	TATCCCA	59	7	+	Oryza sativa	cis-acting element involved in gibberellin-responsiveness	Gibberellin responsive
CenSWEET6	TCA-element	CCATCTTTTT	1081	9	-	Nicotiana tabacum	cis-acting element involved in salicylic acid responsiveness	Salicylic acid responsive
CenSWEET6	TCA-element	CCATCTTTTT	1489	9	-	Nicotiana tabacum	cis-acting element involved in salicylic acid responsiveness	Salicylic acid responsive
CenSWEET6	ARE	AAACCA	1726	6	-	Zea mays	cis-acting regulatory element essential for the anaerobic induction	Anaerobic induction element
CenSWEET6	CAAT-box	CCAAT	131	5	+	Arabidopsis thaliana	common cis-acting element in promoter and enhancer regions	Other elements
CenSWEET6	CAAT-box	CCAAT	547	5	-	Arabidopsis thaliana	common cis-acting element in promoter and enhancer regions	Other elements
CenSWEET6	CAAT-box	TGCCAAC	1294	7	+	Petunia hybrida	common cis-acting element in promoter and enhancer regions	Other elements
CenSWEET6	CAAT-box	CAAAT	1389	5	+	Pisum sativum	common cis-acting element in promoter and enhancer regions	Other elements
CenSWEET6	CAAT-box	CCAAT	1463	5	-	Arabidopsis thaliana	common cis-acting element in promoter and enhancer regions	Other elements
CenSWEET6	CAAT-box	CCAAT	1483	5	+	Arabidopsis thaliana	common cis-acting element in promoter and enhancer regions	Other elements
CenSWEET6	CAAT-box	CAAAT	1667	5	-	Pisum sativum	common cis-acting element in promoter and enhancer regions	Other elements
CenSWEET6	CAAT-box	CAAAT	1816	5	-	Pisum sativum	common cis-acting element in promoter and enhancer regions	Other elements
CenSWEET6	CAAT-box	CCAAT	1869	5	+	Arabidopsis thaliana	common cis-acting element in promoter and enhancer regions	Other elements
CenSWEET6	GT1-motif	GGTTAA	156	6	-	Arabidopsis thaliana	light responsive element	Light responsive
CenSWEET6	GT1-motif	GGTTAAT	825	7	-	Avena sativa	light responsive element	Light responsive
CenSWEET6	Box 4	ATTAAT	792	6	+	Petroselinum crispum	part of a conserved DNA module involved in light responsiveness	Light responsive
CenSWEET6	CGTCA-motif	CGTCA	495	5	-	Hordeum vulgare	cis-acting regulatory element involved in the MeJA-responsiveness	Methyl jasmonate responsive
CenSWEET6	CGTCA-motif	CGTCA	815	5	-	Hordeum vulgare	cis-acting regulatory element involved in the MeJA-responsiveness	Methyl jasmonate responsive
CenSWEET6	CGTCA-motif	CGTCA	1525	5	+	Hordeum vulgare	cis-acting regulatory element involved in the MeJA-responsiveness	Methyl jasmonate responsive
CenSWEET6	LAMP-element	CTTTATCA	757	8	+	Pisum sativum	part of a light responsive element	Light responsive
CenSWEET6	LAMP-element	CTTTATCA	1639	8	-	Pisum sativum	part of a light responsive element	Light responsive
CenSWEET6	TGACG-motif	TGACG	495	5	+	Hordeum vulgare	cis-acting regulatory element involved in the MeJA-responsiveness	Methyl jasmonate responsive
CenSWEET6	TGACG-motif	TGACG	815	5	+	Hordeum vulgare	cis-acting regulatory element involved in the MeJA-responsiveness	Methyl jasmonate responsive
CenSWEET6	TGACG-motif	TGACG	1525	5	-	Hordeum vulgare	cis-acting regulatory element involved in the MeJA-responsiveness	Methyl jasmonate responsive
CenSWEET6	TC-rich repeats	ATTCTCTAAC	740	9	-	Nicotiana tabacum	cis-acting element involved in defense and stress responsiveness	Defense and stress responsive
CenSWEET6	TC-rich repeats	GTTTTCTTAC	1455	9	+	Nicotiana tabacum	cis-acting element involved in defense and stress responsiveness	Defense and stress responsive
CenSWEET6	TC-rich repeats	GTTTTCTTAC	1991	9	+	Nicotiana tabacum	cis-acting element involved in defense and stress responsiveness	Defense and stress responsive
CenSWEET6	MRE	AACCTAA	110	7	-	Petroselinum crispum	MYB binding site involved in light responsiveness	Light responsive
CenSWEET6	TATA-box	TATA	79	4	+	Arabidopsis thaliana	core promoter element around -30 of transcription start	Other elements
CenSWEET6	TATA-box	TATA	143	4	+	Arabidopsis thaliana	core promoter element around -30 of transcription start	Other elements
CenSWEET6	TATA-box	TACAAAA	233	7	-	Oryza sativa	core promoter element around -30 of transcription start	Other elements
CenSWEET6	TATA-box	ATATAT	343	6	+	Brassica napus	core promoter element around -30 of transcription start	Other elements
CenSWEET6	TATA-box	TATA	462	4	+	Arabidopsis thaliana	core promoter element around -30 of transcription start	Other elements
CenSWEET6	TATA-box	ATTATA	583	6	+	Brassica napus	core promoter element around -30 of transcription start	Other elements
CenSWEET6	TATA-box	ATATAA	635	6	+	Brassica oleracea	core promoter element around -30 of transcription start	Other elements
CenSWEET6	TATA-box	TACAAAA	786	7	+	Oryza sativa	core promoter element around -30 of transcription start	Other elements
CenSWEET6	TATA-box	TATA	952	4	+	Arabidopsis thaliana	core promoter element around -30 of transcription start	Other elements
CenSWEET6	TATA-box	TATA	972	4	+	Arabidopsis thaliana	core promoter element around -30 of transcription start	Other elements
CenSWEET6	TATA-box	TATA	989	4	+	Arabidopsis thaliana	core promoter element around -30 of transcription start	Other elements
CenSWEET6	TATA-box	TATA	1004	4	-	Arabidopsis thaliana	core promoter element around -30 of transcription start	Other elements
CenSWEET6	TATA-box	ccTATAAAaa	1351	9	-	Arabidopsis thaliana	core promoter element around -30 of transcription start	Other elements
CenSWEET6	TATA-box	TATAA	1420	5	-	Arabidopsis thaliana	core promoter element around -30 of transcription start	Other elements
CenSWEET6	TATA-box	ATTATA	1662	6	+	Brassica napus	core promoter element around -30 of transcription start	Other elements
CenSWEET6	TATA-box	TATATA	1886	6	-	Arabidopsis thaliana	core promoter element around -30 of transcription start	Other elements
CenSWEET6	ABRE	ACGTG	1228	5	+	Arabidopsis thaliana	cis-acting element involved in the abscisic acid responsiveness	Abscisic acid responsive
CenSWEET6	ABRE	ACGTG	1849	5	+	Arabidopsis thaliana	cis-acting element involved in the abscisic acid responsiveness	Abscisic acid responsive
CenSWEET6	3-AF1 binding site	TAAGAGAGGAA	1711	10	-	Solanum tuberosum	light responsive element	Light responsive
CenSWEET6	3-AF1 binding site	TAAGAGAGGAA	1910	10	+	Solanum tuberosum	light responsive element	Light responsive
CenSWEET6	GARE-motif	TCTGTTG	1980	7	-	Brassica oleracea	gibberellin-responsive element	Gibberellin responsive
CenSWEET6	AT-rich sequence	TAAAATACT	419	9	-	Pisum sativum	element for maximal elicitor-mediated activation (2copies)	Other elements
CenSWEET6	CAT-box	GCCACT	1800	6	-	Arabidopsis thaliana	cis-acting regulatory element related to meristem expression	Related to meristem specific activation
CenSWEET6	AT-rich element	ATAGAAATCAA	254	10	-	Glycine max	binding site of AT-rich DNA binding protein (ATBP-1)	Other elements
CenSWEET6	G-box	CACGTC	1227	6	-	Zea mays	cis-acting regulatory element involved in light responsiveness	Light responsive
CenSWEET6	G-box	TACGTG	1848	6	+	Arabidopsis thaliana	cis-acting regulatory element involved in light responsiveness	Light responsive
CenSWEET6	Box III	atCATTTTCACt	1485	11	-	Pisum sativum	protein binding site	Light responsive
CenSWEET6	GA-motif	ATAGATAA	1653	8	-	Arabidopsis thaliana	part of a light responsive element	Light responsive
CenSWEET6	AuxRE	TGTCTCAATAAG	1805	11	-	Glycine max	part of an auxin-responsive element	Auxin responsive element
CenSWEET7	MYB	CAACCA	93	6	-	Arabidopsis thaliana	MYB binding site involved in the drought, low temperature, salt, ABA, and GA stress responses	MYB binding site
CenSWEET7	MYB	CAACCA	175	6	-	Arabidopsis thaliana	MYB binding site involved in the drought, low temperature, salt, ABA, and GA stress responses	MYB binding site
CenSWEET7	MYB	CAACCA	218	6	-	Arabidopsis thaliana	MYB binding site involved in the drought, low temperature, salt, ABA, and GA stress responses	MYB binding site
CenSWEET7	ERE	ATTTCATA	30	8	+	Nicotiana glutinos	estrogen responsive element (ERE)	Estrogen responsive element
CenSWEET7	MYC	CATTTG	802	6	-	Arabidopsis thaliana	MYC binding site involved in the drought, salt, and ABA stress responses	MYC binding site
CenSWEET7	MYC	CATGTG	1615	6	-	Arabidopsis thaliana	MYC binding site involved in the drought, salt, and ABA stress responses	MYC binding site
CenSWEET7	TATA-box	TATAAAAT	1766	8	+	Arabidopsis thaliana	core promoter element	Other elements
CenSWEET7	as-1	TGACG	385	5	+	Arabidopsis thaliana	Salicylic acid responsive	Salicylic acid responsive
CenSWEET7	CAAT-box	CAAT	245	4	-	Nicotiana glutinosa	core promoter element	Other elements
CenSWEET7	CAAT-box	CAAT	884	4	-	Nicotiana glutinosa	core promoter element	Other elements
CenSWEET7	CAAT-box	CAAT	1046	4	-	Nicotiana glutinosa	core promoter element	Other elements
CenSWEET7	CAAT-box	CAAT	1198	4	-	Nicotiana glutinosa	core promoter element	Other elements
CenSWEET7	CAAT-box	CAAT	1593	4	-	Nicotiana glutinosa	core promoter element	Other elements
CenSWEET7	CAAT-box	CAAT	1728	4	+	Nicotiana glutinosa	core promoter element	Other elements
CenSWEET7	CAAT-box	CAAT	1928	4	+	Nicotiana glutinosa	core promoter element	Other elements
CenSWEET7	CCGTCC-box	CCGTCC	1412	6	+	Petroselinum hortense	related to meristem specific activation	Light responsive
CenSWEET7	TCA	TCATCTTCAT	1670	9	+	Pisum sativum	cis-acting element involved in salicylic acid responsiveness	Salicylic acid responsive
CenSWEET7	Myb	TAACTG	788	6	+	Arabidopsis thaliana	MYB binding site involved in the drought, low temperature, salt, ABA, and GA stress responses	MYB binding site
CenSWEET7	DRE core	GCCGAC	260	6	-	Arabidopsis thaliana	Drought-Responsive Element	Drought responsive element
CenSWEET7	DRE core	GCCGAC	539	6	+	Arabidopsis thaliana	Drought-Responsive Element	Drought responsive element
CenSWEET7	DRE core	GCCGAC	684	6	+	Arabidopsis thaliana	Drought-Responsive Element	Drought responsive element
CenSWEET7	CCGTCC motif	CCGTCC	1412	6	+	Nicotiana tabacum	Light responsive	Light responsive
CenSWEET7	AAGAA-motif	GAAAGAA	44	7	-	Avena sativa	Abscisic acid (ABA) responsive	Abscisic acid responsive
CenSWEET7	AAGAA-motif	GAAAGAA	1696	7	-	Avena sativa	Abscisic acid (ABA) responsive	Abscisic acid responsive
CenSWEET7	AAGAA-motif	GAAAGAA	1977	7	-	Avena sativa	Abscisic acid (ABA) responsive	Abscisic acid responsive
CenSWEET7	STRE	AGGGG	83	5	+	Arabidopsis thaliana	stress response element (STRE)	Stress response element
CenSWEET7	STRE	AGGGG	295	5	+	Arabidopsis thaliana	stress response element (STRE)	Stress response element
CenSWEET7	STRE	AGGGG	914	5	-	Arabidopsis thaliana	stress response element (STRE)	Stress response element
CenSWEET7	W box	TTGACC	727	6	+	Arabidopsis thaliana	core sequence and acts as a binding site for WRKY TFs	Pathogen attack responsive
CenSWEET7	W box	TTGACC	1759	6	-	Arabidopsis thaliana	core sequence and acts as a binding site for WRKY TFs	Pathogen attack responsive
CenSWEET7	TATA-box	TATATA	1436	6	-	Arabidopsis thaliana	core promoter element	Other elements
CenSWEET7	TATA-box	TATATA	1537	6	-	Arabidopsis thaliana	core promoter element	Other elements
CenSWEET7	TGACG-motif	TGACG	385	5	+	Hordeum vulgare	cis-acting regulatory element involved in the MeJA-responsiveness	Methyl jasmonate responsive
CenSWEET7	AE-box	AGAAACAA	1344	8	+	Arabidopsis thaliana	part of a module for light response	Light responsive
CenSWEET7	CGTCA-motif	CGTCA	385	5	-	Hordeum vulgare	cis-acting regulatory element involved in the MeJA-responsiveness	Methyl jasmonate responsive
CenSWEET7	Sp1	GGGCGG	269	6	+	Oryza sativa	light responsive element	Light responsive
CenSWEET7	Sp1	GGGCGG	486	6	+	Oryza sativa	light responsive element	Light responsive
CenSWEET7	Sp1	GGGCGG	583	6	+	Oryza sativa	light responsive element	Light responsive
CenSWEET7	Sp1	GGGCGG	599	6	+	Oryza sativa	light responsive element	Light responsive
CenSWEET7	Sp1	GGGCGG	672	6	+	Oryza sativa	light responsive element	Light responsive
CenSWEET7	Sp1	GGGCGG	690	6	+	Oryza sativa	light responsive element	Light responsive
CenSWEET7	CAT-box	GCCACT	1386	6	+	Arabidopsis thaliana	cis-acting regulatory element related to meristem expression	Related to meristem specific activation
CenSWEET7	CAT-box	GCCACT	1450	6	+	Arabidopsis thaliana	cis-acting regulatory element related to meristem expression	Related to meristem specific activation
CenSWEET7	Box 4	ATTAAT	1786	6	-	Petroselinum crispum	part of a conserved DNA module involved in light responsiveness	Light responsive
CenSWEET7	TCT-motif	TCTTAC	1069	6	+	Arabidopsis thaliana	part of a light responsive element	Light responsive
CenSWEET7	CAAT-box	CAAAT	59	5	+	Pisum sativum	common cis-acting element in promoter and enhancer regions	Other elements
CenSWEET7	CAAT-box	CAAAT	104	5	-	Pisum sativum	common cis-acting element in promoter and enhancer regions	Other elements
CenSWEET7	CAAT-box	CAAAT	190	5	+	Pisum sativum	common cis-acting element in promoter and enhancer regions	Other elements
CenSWEET7	CAAT-box	CAAAT	738	5	-	Pisum sativum	common cis-acting element in promoter and enhancer regions	Other elements
CenSWEET7	CAAT-box	CAAAT	752	5	+	Pisum sativum	common cis-acting element in promoter and enhancer regions	Other elements
CenSWEET7	CAAT-box	CAAAT	778	5	+	Pisum sativum	common cis-acting element in promoter and enhancer regions	Other elements
CenSWEET7	CAAT-box	CAAAT	802	5	+	Pisum sativum	common cis-acting element in promoter and enhancer regions	Other elements
CenSWEET7	CAAT-box	CCAAT	933	5	-	Arabidopsis thaliana	common cis-acting element in promoter and enhancer regions	Other elements
CenSWEET7	CAAT-box	CAAAT	1135	5	+	Pisum sativum	common cis-acting element in promoter and enhancer regions	Other elements
CenSWEET7	CAAT-box	CAAAT	1175	5	-	Pisum sativum	common cis-acting element in promoter and enhancer regions	Other elements
CenSWEET7	CAAT-box	CAAAT	1278	5	-	Pisum sativum	common cis-acting element in promoter and enhancer regions	Other elements
CenSWEET7	CAAT-box	CAAAT	1443	5	+	Pisum sativum	common cis-acting element in promoter and enhancer regions	Other elements
CenSWEET7	CAAT-box	CCAAT	1511	5	-	Arabidopsis thaliana	common cis-acting element in promoter and enhancer regions	Other elements
CenSWEET7	CAAT-box	CCAAT	1866	5	+	Arabidopsis thaliana	common cis-acting element in promoter and enhancer regions	Other elements
CenSWEET7	CAAT-box	CCAAT	1954	5	-	Arabidopsis thaliana	common cis-acting element in promoter and enhancer regions	Other elements
CenSWEET7	circadian	CAAAGATATC	61	9	-	Lycopersicon esculentum	cis-acting regulatory element involved in circadian control	Circadian control
CenSWEET7	TATA-box	TATA	133	4	+	Arabidopsis thaliana	core promoter element around -30 of transcription start	Other elements
CenSWEET7	TATA-box	TATAAA	163	6	-	Helianthus annuus	core promoter element around -30 of transcription start	Other elements
CenSWEET7	TATA-box	TATA	1077	4	-	Arabidopsis thaliana	core promoter element around -30 of transcription start	Other elements
CenSWEET7	TATA-box	TATA	1275	4	-	Arabidopsis thaliana	core promoter element around -30 of transcription start	Other elements
CenSWEET7	TATA-box	TATATAA	1435	7	-	Arabidopsis thaliana	core promoter element around -30 of transcription start	Other elements
CenSWEET7	TATA-box	TATATA	1537	6	-	Arabidopsis thaliana	core promoter element around -30 of transcription start	Other elements
CenSWEET7	TATA-box	TATA	1766	4	-	Arabidopsis thaliana	core promoter element around -30 of transcription start	Other elements
CenSWEET7	TATA-box	TATA	1922	4	-	Arabidopsis thaliana	core promoter element around -30 of transcription start	Other elements
CenSWEET7	TATA-box	ATATAA	1970	6	+	Brassica oleracea	core promoter element around -30 of transcription start	Other elements
CenSWEET7	LTR	CCGAAA	1147	6	-	Hordeum vulgare	cis-acting element involved in low-temperature responsiveness	Low temperature responsive
CenSWEET7	LTR	CCGAAA	1259	6	+	Hordeum vulgare	cis-acting element involved in low-temperature responsiveness	Low temperature responsive
CenSWEET7	ARE	AAACCA	74	6	+	Zea mays	cis-acting regulatory element essential for the anaerobic induction	Anaerobic induction element
CenSWEET7	ARE	AAACCA	903	6	+	Zea mays	cis-acting regulatory element essential for the anaerobic induction	Anaerobic induction element
CenSWEET7	ARE	AAACCA	1217	6	-	Zea mays	cis-acting regulatory element essential for the anaerobic induction	Anaerobic induction element
CenSWEET7	ARE	AAACCA	1863	6	+	Zea mays	cis-acting regulatory element essential for the anaerobic induction	Anaerobic induction element
CenSWEET7	3-AF1 binding site	TAAGAGAGGAA	1700	10	-	Solanum tuberosum	light responsive element	Light responsive
CenSWEET7	3-AF1 binding site	TAAGAGAGGAA	1981	10	-	Solanum tuberosum	light responsive element	Light responsive
CenSWEET7	GTGGC-motif	CAGCGTGTGGC	559	10	+	Hordeum vulgare	part of a light responsive element	Light responsive
CenSWEET7	A-box	CCGTCC	1412	6	+	Petroselinum crispum	cis-acting regulatory element	Light responsive
CenSWEET7	MRE	AACCTAA	1479	7	+	Petroselinum crispum	MYB binding site involved in light responsiveness	Light responsive
CenSWEET8	CAAT-box	CAAT	14	4	-	Nicotiana glutinosa	core promoter element	Other elements
CenSWEET8	CAAT-box	CAAT	47	4	+	Nicotiana glutinosa	core promoter element	Other elements
CenSWEET8	CAAT-box	CAAT	74	4	+	Nicotiana glutinosa	core promoter element	Other elements
CenSWEET8	CAAT-box	CAAT	113	4	+	Nicotiana glutinosa	core promoter element	Other elements
CenSWEET8	CAAT-box	CAAT	148	4	+	Nicotiana glutinosa	core promoter element	Other elements
CenSWEET8	CAAT-box	CAAT	454	4	+	Nicotiana glutinosa	core promoter element	Other elements
CenSWEET8	CAAT-box	CAAT	478	4	+	Nicotiana glutinosa	core promoter element	Other elements
CenSWEET8	CAAT-box	CAAT	517	4	-	Nicotiana glutinosa	core promoter element	Other elements
CenSWEET8	CAAT-box	CAAT	561	4	-	Nicotiana glutinosa	core promoter element	Other elements
CenSWEET8	CAAT-box	CAAT	622	4	-	Nicotiana glutinosa	core promoter element	Other elements
CenSWEET8	CAAT-box	CAAT	691	4	-	Nicotiana glutinosa	core promoter element	Other elements
CenSWEET8	CAAT-box	CAAT	866	4	+	Nicotiana glutinosa	core promoter element	Other elements
CenSWEET8	CAAT-box	CAAT	897	4	+	Nicotiana glutinosa	core promoter element	Other elements
CenSWEET8	CAAT-box	CAAT	1276	4	-	Nicotiana glutinosa	core promoter element	Other elements
CenSWEET8	CAAT-box	CAAT	1384	4	+	Nicotiana glutinosa	core promoter element	Other elements
CenSWEET8	CAAT-box	CAAT	1497	4	-	Nicotiana glutinosa	core promoter element	Other elements
CenSWEET8	CAAT-box	CAAT	1546	4	-	Nicotiana glutinosa	core promoter element	Other elements
CenSWEET8	CAAT-box	CAAT	1572	4	-	Nicotiana glutinosa	core promoter element	Other elements
CenSWEET8	CAAT-box	CAAT	1633	4	-	Nicotiana glutinosa	core promoter element	Other elements
CenSWEET8	CAAT-box	CAAT	1661	4	-	Nicotiana glutinosa	core promoter element	Other elements
CenSWEET8	CAAT-box	CAAT	1854	4	-	Nicotiana glutinosa	core promoter element	Other elements
CenSWEET8	as-1	TGACG	818	5	-	Arabidopsis thaliana	Salicylic acid responsive	Salicylic acid responsive
CenSWEET8	as-1	TGACG	997	5	-	Arabidopsis thaliana	Salicylic acid responsive	Salicylic acid responsive
CenSWEET8	as-1	TGACG	1228	5	-	Arabidopsis thaliana	Salicylic acid responsive	Salicylic acid responsive
CenSWEET8	as-1	TGACG	1375	5	+	Arabidopsis thaliana	Salicylic acid responsive	Salicylic acid responsive
CenSWEET8	MBS	CAACAG	8	6	-	Nicotiana tabacum	MYB binding site involved in the drought, low temperature, salt and ABA stress responses	MYB binding site
CenSWEET8	Myb	TAACTG	671	6	+	Arabidopsis thaliana	MYB binding site involved in the drought, low temperature, salt, ABA, and GA stress responses	MYB binding site
CenSWEET8	Myb	CAACTG	1231	6	-	Arabidopsis thaliana	MYB binding site involved in the drought, low temperature, salt, ABA, and GA stress responses	MYB binding site
CenSWEET8	WRE3	CCACCT	1368	6	-	Pisum sativum	wound-responsive elements	Wound responsive element
CenSWEET8	DRE core	GCCGAC	1409	6	-	Arabidopsis thaliana	Drought-Responsive Element	Drought responsive element
CenSWEET8	DRE core	GCCGAC	1766	6	-	Arabidopsis thaliana	Drought-Responsive Element	Drought responsive element
CenSWEET8	DRE core	GCCGAC	1789	6	-	Arabidopsis thaliana	Drought-Responsive Element	Drought responsive element
CenSWEET8	TATA-box	TATATA	170	6	+	Arabidopsis thaliana	core promoter element	Other elements
CenSWEET8	TATA-box	TATATA	236	6	+	Arabidopsis thaliana	core promoter element	Other elements
CenSWEET8	WUN-motif	AAATTACT	543	8	-	Nicotiana glutinosa	wound-responsive element	Wound responsive element
CenSWEET8	STRE	AGGGG	796	5	+	Arabidopsis thaliana	stress response element (STRE)	Stress response element
CenSWEET8	STRE	AGGGG	1099	5	+	Arabidopsis thaliana	stress response element (STRE)	Stress response element
CenSWEET8	STRE	AGGGG	1171	5	+	Arabidopsis thaliana	stress response element (STRE)	Stress response element
CenSWEET8	STRE	AGGGG	1426	5	+	Arabidopsis thaliana	stress response element (STRE)	Stress response element
CenSWEET8	MYB	CAACAG	8	6	-	Arabidopsis thaliana	MYB binding site involved in the drought, low temperature, salt, ABA, and GA stress responses	MYB binding site
CenSWEET8	MYB	TAACCA	675	6	-	Arabidopsis thaliana	MYB binding site involved in the drought, low temperature, salt, ABA, and GA stress responses	MYB binding site
CenSWEET8	MYB	CAACCA	1371	6	-	Arabidopsis thaliana	MYB binding site involved in the drought, low temperature, salt, ABA, and GA stress responses	MYB binding site
CenSWEET8	Myc	TCTCTTA	647	7	+	Arabidopsis thaliana	MYC binding site involved in the drought, salt, and ABA stress responses	MYC binding site
CenSWEET8	MYB	TAACCA	675	6	-	Arabidopsis thaliana	MYB binding site involved in the drought, low temperature, salt, ABA, and GA stress responses	MYB binding site
CenSWEET8	TATA-box	TATAAAAT	547	8	-	Arabidopsis thaliana	core promoter element	Other elements
CenSWEET8	MYC	CATTTG	745	6	-	Arabidopsis thaliana	MYC binding site involved in the drought, salt, and ABA stress responses	MYC binding site
CenSWEET8	MYC	CATTTG	1751	6	+	Arabidopsis thaliana	MYC binding site involved in the drought, salt, and ABA stress responses	MYC binding site
CenSWEET8	CAAT-box	CAAAT	257	5	-	Pisum sativum	common cis-acting element in promoter and enhancer regions	Other elements
CenSWEET8	CAAT-box	CAAAT	282	5	+	Pisum sativum	common cis-acting element in promoter and enhancer regions	Other elements
CenSWEET8	CAAT-box	CAAAT	366	5	-	Pisum sativum	common cis-acting element in promoter and enhancer regions	Other elements
CenSWEET8	CAAT-box	CCAAT	535	5	-	Arabidopsis thaliana	common cis-acting element in promoter and enhancer regions	Other elements
CenSWEET8	CAAT-box	CAAAT	745	5	+	Pisum sativum	common cis-acting element in promoter and enhancer regions	Other elements
CenSWEET8	CAAT-box	CCAAT	962	5	-	Arabidopsis thaliana	common cis-acting element in promoter and enhancer regions	Other elements
CenSWEET8	CAAT-box	CAAAT	1752	5	-	Pisum sativum	common cis-acting element in promoter and enhancer regions	Other elements
CenSWEET8	MBS	CAACTG	1231	6	-	Arabidopsis thaliana	MYB binding site involved in drought-inducibility	MYB binding site
CenSWEET8	G-Box	CACGTT	431	6	+	Pisum sativum	cis-acting regulatory element involved in light responsiveness	Light responsive
CenSWEET8	G-Box	CACGTT	1295	6	-	Pisum sativum	cis-acting regulatory element involved in light responsiveness	Light responsive
CenSWEET8	G-Box	CACGTT	1804	6	-	Pisum sativum	cis-acting regulatory element involved in light responsiveness	Light responsive
CenSWEET8	ATC-motif	AGTAATCT	422	8	+	Spinacia oleracea	part of a conserved DNA module involved in light responsiveness	Light responsive
CenSWEET8	ABRE	ACGTG	431	5	-	Arabidopsis thaliana	cis-acting element involved in the abscisic acid responsiveness	Abscisic acid responsive
CenSWEET8	ABRE	ACGTG	816	5	-	Arabidopsis thaliana	cis-acting element involved in the abscisic acid responsiveness	Abscisic acid responsive
CenSWEET8	ABRE	ACGTG	1059	5	+	Arabidopsis thaliana	cis-acting element involved in the abscisic acid responsiveness	Abscisic acid responsive
CenSWEET8	ABRE	ACGTG	1302	5	+	Arabidopsis thaliana	cis-acting element involved in the abscisic acid responsiveness	Abscisic acid responsive
CenSWEET8	ABRE	ACGTG	1805	5	+	Arabidopsis thaliana	cis-acting element involved in the abscisic acid responsiveness	Abscisic acid responsive
CenSWEET8	ARE	AAACCA	1920	6	+	Zea mays	cis-acting regulatory element essential for the anaerobic induction	Anaerobic induction element
CenSWEET8	TCA-element	CCATCTTTTT	1067	9	-	Nicotiana tabacum	cis-acting element involved in salicylic acid responsiveness	Salicylic acid responsive
CenSWEET8	TGA-box	AACGAC	970	6	+	Brassica oleracea	auxin-responsive element	Auxin responsive element
CenSWEET8	TATA-box	TATA	103	4	+	Arabidopsis thaliana	core promoter element around -30 of transcription start	Other elements
CenSWEET8	TATA-box	TATA	172	4	+	Arabidopsis thaliana	core promoter element around -30 of transcription start	Other elements
CenSWEET8	TATA-box	TATAAAA	233	7	-	Pisum sativum	core promoter element around -30 of transcription start	Other elements
CenSWEET8	TATA-box	TATAAA	445	6	-	Helianthus annuus	core promoter element around -30 of transcription start	Other elements
CenSWEET8	TATA-box	TATAAAA	548	7	-	Pisum sativum	core promoter element around -30 of transcription start	Other elements
CenSWEET8	TATA-box	ATTATA	606	6	+	Brassica napus	core promoter element around -30 of transcription start	Other elements
CenSWEET8	TATA-box	taTATAAAtc	801	9	-	Arabidopsis thaliana	core promoter element around -30 of transcription start	Other elements
CenSWEET8	TATA-box	TATA	1722	4	-	Arabidopsis thaliana	core promoter element around -30 of transcription start	Other elements
CenSWEET8	TATA-box	TACAAAA	1880	7	+	Oryza sativa	core promoter element around -30 of transcription start	Other elements
CenSWEET8	TCCC-motif	TCTCCCT	1194	7	-	Spinacia oleracea	part of a light responsive element	Light responsive
CenSWEET8	chs-Unit 1 m1	ACCTAACCCGC	1337	10	-	Hordeum vulgare	part of a light responsive element	Light responsive
CenSWEET8	O2-site	GATGACATGG	1262	9	+	Zea mays	cis-acting regulatory element involved in zein metabolism regulation	Other elements
CenSWEET8	GATA-motif	AAGATAAGATT	36	10	-	Arabidopsis thaliana	part of a light responsive element	Light responsive
CenSWEET8	GATA-motif	AAGGATAAGG	1081	9	+	Solanum tuberosum	part of a light responsive element	Light responsive
CenSWEET8	GATA-motif	GATAGGA	1125	7	+	Arabidopsis thaliana	part of a light responsive element	Light responsive
CenSWEET8	MRE	AACCTAA	413	7	-	Petroselinum crispum	MYB binding site involved in light responsiveness	Light responsive
CenSWEET8	TGACG-motif	TGACG	818	5	-	Hordeum vulgare	cis-acting regulatory element involved in the MeJA-responsiveness	Methyl jasmonate responsive
CenSWEET8	TGACG-motif	TGACG	997	5	-	Hordeum vulgare	cis-acting regulatory element involved in the MeJA-responsiveness	Methyl jasmonate responsive
CenSWEET8	TGACG-motif	TGACG	1228	5	-	Hordeum vulgare	cis-acting regulatory element involved in the MeJA-responsiveness	Methyl jasmonate responsive
CenSWEET8	TGACG-motif	TGACG	1375	5	+	Hordeum vulgare	cis-acting regulatory element involved in the MeJA-responsiveness	Methyl jasmonate responsive
CenSWEET8	Box III	atCATTTTCACt	691	11	-	Pisum sativum	protein binding site	Light responsive
CenSWEET8	G-box	CACGTC	816	6	+	Zea mays	cis-acting regulatory element involved in light responsiveness	Light responsive
CenSWEET8	G-box	CACGTC	1058	6	-	Zea mays	cis-acting regulatory element involved in light responsiveness	Light responsive
CenSWEET8	G-box	CACGTC	1301	6	-	Zea mays	cis-acting regulatory element involved in light responsiveness	Light responsive
CenSWEET8	Sp1	GGGCGG	1240	6	+	Oryza sativa	light responsive element	Light responsive
CenSWEET8	P-box	CCTTTTG	1782	7	+	Oryza sativa	gibberellin-responsive element	Gibberellin responsive
CenSWEET8	CGTCA-motif	CGTCA	818	5	+	Hordeum vulgare	cis-acting regulatory element involved in the MeJA-responsiveness	Methyl jasmonate responsive
CenSWEET8	CGTCA-motif	CGTCA	997	5	+	Hordeum vulgare	cis-acting regulatory element involved in the MeJA-responsiveness	Methyl jasmonate responsive
CenSWEET8	CGTCA-motif	CGTCA	1228	5	+	Hordeum vulgare	cis-acting regulatory element involved in the MeJA-responsiveness	Methyl jasmonate responsive
CenSWEET8	CGTCA-motif	CGTCA	1375	5	-	Hordeum vulgare	cis-acting regulatory element involved in the MeJA-responsiveness	Methyl jasmonate responsive
CenSWEET8	CAT-box	GCCACT	1415	6	+	Arabidopsis thaliana	cis-acting regulatory element related to meristem expression	Related to meristem specific activation
CenSWEET8	Box 4	ATTAAT	33	6	+	Petroselinum crispum	part of a conserved DNA module involved in light responsiveness	Light responsive
CenSWEET8	Box 4	ATTAAT	264	6	+	Petroselinum crispum	part of a conserved DNA module involved in light responsiveness	Light responsive
CenSWEET8	Box 4	ATTAAT	733	6	+	Petroselinum crispum	part of a conserved DNA module involved in light responsiveness	Light responsive
CenSWEET8	GC-motif	CCCCCG	1605	6	-	Zea mays	enhancer-like element involved in anoxic specific inducibility	Other elements
CenSWEET8	GT1-motif	GGTTAA	344	6	-	Arabidopsis thaliana	light responsive element	Light responsive
CenSWEET9	Myc	TCTCTTA	1688	7	-	Arabidopsis thaliana	MYC binding site involved in the drought, salt, and ABA stress responses	MYC binding site
CenSWEET9	Myc	TCTCTTA	1952	7	+	Arabidopsis thaliana	MYC binding site involved in the drought, salt, and ABA stress responses	MYC binding site
CenSWEET9	ERE	ATTTTAAA	18	8	+	Nicotiana glutinos	estrogen responsive element (ERE)	Estrogen responsive element
CenSWEET9	ERE	ATTTTAAA	778	8	-	Nicotiana glutinos	estrogen responsive element (ERE)	Estrogen responsive element
CenSWEET9	ERE	ATTTTAAA	1099	8	+	Nicotiana glutinos	estrogen responsive element (ERE)	Estrogen responsive element
CenSWEET9	MYC	CATGTG	480	6	-	Arabidopsis thaliana	MYC binding site involved in the drought, salt, and ABA stress responses	MYC binding site
CenSWEET9	CAAT-box	CAAT	14	4	+	Nicotiana glutinosa	core promoter element	Other elements
CenSWEET9	CAAT-box	CAAT	135	4	+	Nicotiana glutinosa	core promoter element	Other elements
CenSWEET9	CAAT-box	CAAT	366	4	-	Nicotiana glutinosa	core promoter element	Other elements
CenSWEET9	CAAT-box	CAAT	634	4	-	Nicotiana glutinosa	core promoter element	Other elements
CenSWEET9	CAAT-box	CAAT	678	4	-	Nicotiana glutinosa	core promoter element	Other elements
CenSWEET9	CAAT-box	CAAT	768	4	-	Nicotiana glutinosa	core promoter element	Other elements
CenSWEET9	CAAT-box	CAAT	979	4	-	Nicotiana glutinosa	core promoter element	Other elements
CenSWEET9	CAAT-box	CAAT	1214	4	+	Nicotiana glutinosa	core promoter element	Other elements
CenSWEET9	CAAT-box	CAAT	1401	4	+	Nicotiana glutinosa	core promoter element	Other elements
CenSWEET9	CAAT-box	CAAT	1462	4	-	Nicotiana glutinosa	core promoter element	Other elements
CenSWEET9	CAAT-box	CAAT	1525	4	-	Nicotiana glutinosa	core promoter element	Other elements
CenSWEET9	CAAT-box	CAAT	1601	4	-	Nicotiana glutinosa	core promoter element	Other elements
CenSWEET9	CAAT-box	CAAT	1760	4	-	Nicotiana glutinosa	core promoter element	Other elements
CenSWEET9	CAAT-box	CAAT	1905	4	+	Nicotiana glutinosa	core promoter element	Other elements
CenSWEET9	CAAT-box	CAAT	1938	4	+	Nicotiana glutinosa	core promoter element	Other elements
CenSWEET9	CAAT-box	CAAT	1996	4	+	Nicotiana glutinosa	core promoter element	Other elements
CenSWEET9	as-1	TGACG	1413	5	-	Arabidopsis thaliana	Salicylic acid responsive	Salicylic acid responsive
CenSWEET9	as-1	TGACG	1621	5	-	Arabidopsis thaliana	Salicylic acid responsive	Salicylic acid responsive
CenSWEET9	TCA	TCATCTTCAT	1832	9	+	Pisum sativum	cis-acting element involved in salicylic acid responsiveness	Salicylic acid responsive
CenSWEET9	WRE3	CCACCT	269	6	-	Pisum sativum	wound-responsive elements	Wound responsive element
CenSWEET9	TATA-box	TATATAAA	90	8	-	Arabidopsis thaliana	core promoter element	Other elements
CenSWEET9	TATA-box	TATATAAA	182	8	-	Arabidopsis thaliana	core promoter element	Other elements
CenSWEET9	TATA-box	TATATA	743	6	+	Arabidopsis thaliana	core promoter element	Other elements
CenSWEET9	TATA-box	TATATA	797	6	+	Arabidopsis thaliana	core promoter element	Other elements
CenSWEET9	TATA-box	TATATA	1073	6	-	Arabidopsis thaliana	core promoter element	Other elements
CenSWEET9	TATA-box	TATATA	1173	6	-	Arabidopsis thaliana	core promoter element	Other elements
CenSWEET9	TATA-box	TATATA	1263	6	-	Arabidopsis thaliana	core promoter element	Other elements
CenSWEET9	TATA-box	TATATA	1658	6	-	Arabidopsis thaliana	core promoter element	Other elements
CenSWEET9	TATA-box	TATATA	1893	6	-	Arabidopsis thaliana	core promoter element	Other elements
CenSWEET9	WUN-motif	AAATTACT	1574	8	-	Nicotiana glutinosa	wound-responsive element	Wound responsive element
CenSWEET9	GA-motif	ATAGATAA	730	8	-	Arabidopsis thaliana	part of a light responsive element	Light responsive
CenSWEET9	TGACG-motif	TGACG	1413	5	-	Hordeum vulgare	cis-acting regulatory element involved in the MeJA-responsiveness	Methyl jasmonate responsive
CenSWEET9	TGACG-motif	TGACG	1621	5	-	Hordeum vulgare	cis-acting regulatory element involved in the MeJA-responsiveness	Methyl jasmonate responsive
CenSWEET9	CGTCA-motif	CGTCA	1413	5	+	Hordeum vulgare	cis-acting regulatory element involved in the MeJA-responsiveness	Methyl jasmonate responsive
CenSWEET9	CGTCA-motif	CGTCA	1621	5	+	Hordeum vulgare	cis-acting regulatory element involved in the MeJA-responsiveness	Methyl jasmonate responsive
CenSWEET9	AT-rich sequence	TAAAATACT	780	9	+	Pisum sativum	element for maximal elicitor-mediated activation (2copies)	Other elements
CenSWEET9	CAT-box	GCCACT	1354	6	+	Arabidopsis thaliana	cis-acting regulatory element related to meristem expression	Related to meristem specific activation
CenSWEET9	Box 4	ATTAAT	467	6	+	Petroselinum crispum	part of a conserved DNA module involved in light responsiveness	Light responsive
CenSWEET9	Box 4	ATTAAT	1062	6	-	Petroselinum crispum	part of a conserved DNA module involved in light responsiveness	Light responsive
CenSWEET9	CAAT-box	CAAAT	118	5	-	Pisum sativum	common cis-acting element in promoter and enhancer regions	Other elements
CenSWEET9	CAAT-box	CCAAT	235	5	-	Arabidopsis thaliana	common cis-acting element in promoter and enhancer regions	Other elements
CenSWEET9	CAAT-box	CAAAT	451	5	+	Pisum sativum	common cis-acting element in promoter and enhancer regions	Other elements
CenSWEET9	CAAT-box	CCAAT	570	5	-	Arabidopsis thaliana	common cis-acting element in promoter and enhancer regions	Other elements
CenSWEET9	CAAT-box	CAAAT	619	5	-	Pisum sativum	common cis-acting element in promoter and enhancer regions	Other elements
CenSWEET9	CAAT-box	CAAAT	1035	5	-	Pisum sativum	common cis-acting element in promoter and enhancer regions	Other elements
CenSWEET9	CAAT-box	CAAAT	1197	5	-	Pisum sativum	common cis-acting element in promoter and enhancer regions	Other elements
CenSWEET9	CAAT-box	CAAAT	1387	5	+	Pisum sativum	common cis-acting element in promoter and enhancer regions	Other elements
CenSWEET9	CAAT-box	CAAAT	1426	5	-	Pisum sativum	common cis-acting element in promoter and enhancer regions	Other elements
CenSWEET9	CAAT-box	CAAAT	1578	5	-	Pisum sativum	common cis-acting element in promoter and enhancer regions	Other elements
CenSWEET9	CAAT-box	CCAAT	1627	5	-	Arabidopsis thaliana	common cis-acting element in promoter and enhancer regions	Other elements
CenSWEET9	CAAT-box	CAAAT	1672	5	+	Pisum sativum	common cis-acting element in promoter and enhancer regions	Other elements
CenSWEET9	CAAT-box	CAAAT	1923	5	-	Pisum sativum	common cis-acting element in promoter and enhancer regions	Other elements
CenSWEET9	ABRE	ACGTG	1749	5	+	Arabidopsis thaliana	cis-acting element involved in the abscisic acid responsiveness	Abscisic acid responsive
CenSWEET9	LTR	CCGAAA	1538	6	+	Hordeum vulgare	cis-acting element involved in low-temperature responsiveness	Low temperature responsive
CenSWEET9	ARE	AAACCA	447	6	+	Zea mays	cis-acting regulatory element essential for the anaerobic induction	Anaerobic induction element
CenSWEET9	TATA-box	TATA	98	4	+	Arabidopsis thaliana	core promoter element around -30 of transcription start	Other elements
CenSWEET9	TATA-box	taTATAAAtc	180	9	-	Arabidopsis thaliana	core promoter element around -30 of transcription start	Other elements
CenSWEET9	TATA-box	TATAAA	205	6	-	Helianthus annuus	core promoter element around -30 of transcription start	Other elements
CenSWEET9	TATA-box	TATA	305	4	+	Arabidopsis thaliana	core promoter element around -30 of transcription start	Other elements
CenSWEET9	TATA-box	TATA	401	4	+	Arabidopsis thaliana	core promoter element around -30 of transcription start	Other elements
CenSWEET9	TATA-box	TATAAAT	513	7	-	Brassica juncea	core promoter element around -30 of transcription start	Other elements
CenSWEET9	TATA-box	TATATA	743	6	+	Arabidopsis thaliana	core promoter element around -30 of transcription start	Other elements
CenSWEET9	TATA-box	TATA	799	4	+	Arabidopsis thaliana	core promoter element around -30 of transcription start	Other elements
CenSWEET9	TATA-box	TATA	1023	4	-	Arabidopsis thaliana	core promoter element around -30 of transcription start	Other elements
CenSWEET9	TATA-box	TATAA	1055	5	-	Arabidopsis thaliana	core promoter element around -30 of transcription start	Other elements
CenSWEET9	TATA-box	TATATA	1073	6	-	Arabidopsis thaliana	core promoter element around -30 of transcription start	Other elements
CenSWEET9	TATA-box	TATA	1096	4	-	Arabidopsis thaliana	core promoter element around -30 of transcription start	Other elements
CenSWEET9	TATA-box	TATATAA	1172	7	-	Arabidopsis thaliana	core promoter element around -30 of transcription start	Other elements
CenSWEET9	TATA-box	TATA	1265	4	-	Arabidopsis thaliana	core promoter element around -30 of transcription start	Other elements
CenSWEET9	TATA-box	TATA	1308	4	-	Arabidopsis thaliana	core promoter element around -30 of transcription start	Other elements
CenSWEET9	TATA-box	TATAAAA	1365	7	-	Pisum sativum	core promoter element around -30 of transcription start	Other elements
CenSWEET9	TATA-box	TATA	1598	4	-	Arabidopsis thaliana	core promoter element around -30 of transcription start	Other elements
CenSWEET9	TATA-box	TATA	1660	4	-	Arabidopsis thaliana	core promoter element around -30 of transcription start	Other elements
CenSWEET9	TATA-box	TATATA	1891	6	-	Arabidopsis thaliana	core promoter element around -30 of transcription start	Other elements
CenSWEET9	TGA-box	AACGAC	485	6	-	Brassica oleracea	auxin-responsive element	Auxin responsive element
CgoSWEET1	Myc	TCTCTTA	400	7	-	Arabidopsis thaliana	MYC binding site involved in the drought, salt, and ABA stress responses	MYC binding site
CgoSWEET1	Myc	TCTCTTA	1709	7	+	Arabidopsis thaliana	MYC binding site involved in the drought, salt, and ABA stress responses	MYC binding site
CgoSWEET1	MYB	TAACCA	1145	6	-	Arabidopsis thaliana	MYB binding site involved in the drought, low temperature, salt, ABA, and GA stress responses	MYB binding site
CgoSWEET1	MYB	TAACCA	1145	6	-	Arabidopsis thaliana	MYB binding site involved in the drought, low temperature, salt, ABA, and GA stress responses	MYB binding site
CgoSWEET1	MYB	CAACCA	1451	6	+	Arabidopsis thaliana	MYB binding site involved in the drought, low temperature, salt, ABA, and GA stress responses	MYB binding site
CgoSWEET1	MYC	CATGTG	915	6	+	Arabidopsis thaliana	MYC binding site involved in the drought, salt, and ABA stress responses	MYC binding site
CgoSWEET1	MYC	CATTTG	1240	6	+	Arabidopsis thaliana	MYC binding site involved in the drought, salt, and ABA stress responses	MYC binding site
CgoSWEET1	ERE	ATTTTAAA	58	8	-	Nicotiana glutinos	estrogen responsive element (ERE)	Estrogen responsive element
CgoSWEET1	ERE	ATTTCATA	165	8	-	Nicotiana glutinos	estrogen responsive element (ERE)	Estrogen responsive element
CgoSWEET1	TCA	TCATCTTCAT	566	9	-	Pisum sativum	cis-acting element involved in salicylic acid responsiveness	Salicylic acid responsive
CgoSWEET1	CAAT-box	CAAT	176	4	+	Nicotiana glutinosa	core promoter element	Other elements
CgoSWEET1	CAAT-box	CAAT	214	4	-	Nicotiana glutinosa	core promoter element	Other elements
CgoSWEET1	CAAT-box	CAAT	339	4	-	Nicotiana glutinosa	core promoter element	Other elements
CgoSWEET1	CAAT-box	CAAT	522	4	-	Nicotiana glutinosa	core promoter element	Other elements
CgoSWEET1	CAAT-box	CAAT	596	4	+	Nicotiana glutinosa	core promoter element	Other elements
CgoSWEET1	CAAT-box	CAAT	640	4	+	Nicotiana glutinosa	core promoter element	Other elements
CgoSWEET1	CAAT-box	CAAT	945	4	+	Nicotiana glutinosa	core promoter element	Other elements
CgoSWEET1	CAAT-box	CAAT	1021	4	-	Nicotiana glutinosa	core promoter element	Other elements
CgoSWEET1	CAAT-box	CAAT	1153	4	-	Nicotiana glutinosa	core promoter element	Other elements
CgoSWEET1	CAAT-box	CAAT	1198	4	-	Nicotiana glutinosa	core promoter element	Other elements
CgoSWEET1	CAAT-box	CAAT	1275	4	+	Nicotiana glutinosa	core promoter element	Other elements
CgoSWEET1	CAAT-box	CAAT	1604	4	-	Nicotiana glutinosa	core promoter element	Other elements
CgoSWEET1	CAAT-box	CAAT	1883	4	+	Nicotiana glutinosa	core promoter element	Other elements
CgoSWEET1	CAAT-box	CAAT	1909	4	+	Nicotiana glutinosa	core promoter element	Other elements
CgoSWEET1	CAAT-box	CAAT	1979	4	+	Nicotiana glutinosa	core promoter element	Other elements
CgoSWEET1	TATA-box	TATATA	477	6	+	Arabidopsis thaliana	core promoter element	Other elements
CgoSWEET1	TATA-box	TATATA	1851	6	-	Arabidopsis thaliana	core promoter element	Other elements
CgoSWEET1	W box	TTGACC	206	6	+	Arabidopsis thaliana	core sequence and acts as a binding site for WRKY TFs	Pathogen attack responsive
CgoSWEET1	STRE	AGGGG	1205	5	+	Arabidopsis thaliana	stress response element (STRE)	Stress response element
CgoSWEET1	STRE	AGGGG	1284	5	-	Arabidopsis thaliana	stress response element (STRE)	Stress response element
CgoSWEET1	AAGAA-motif	gGTAAAGAAA	430	9	+	Avena sativa	Abscisic acid (ABA) responsive	Abscisic acid responsive
CgoSWEET1	AAGAA-motif	GAAAGAA	1012	7	+	Avena sativa	Abscisic acid (ABA) responsive	Abscisic acid responsive
CgoSWEET1	AAGAA-motif	gGTAAAGAAA	1083	9	+	Avena sativa	Abscisic acid (ABA) responsive	Abscisic acid responsive
CgoSWEET1	WRE3	CCACCT	692	6	+	Pisum sativum	wound-responsive elements	Wound responsive element
CgoSWEET1	WRE3	CCACCT	873	6	-	Pisum sativum	wound-responsive elements	Wound responsive element
CgoSWEET1	AuxRR-core	GGTCCAT	1819	7	-	Nicotiana tabacum	cis-acting regulatory element involved in auxin responsiveness	Auxin responsive element
CgoSWEET1	AE-box	AGAAACAA	1660	8	+	Arabidopsis thaliana	part of a module for light response	Light responsive
CgoSWEET1	AE-box	AGAAACAA	1757	8	-	Arabidopsis thaliana	part of a module for light response	Light responsive
CgoSWEET1	G-box	CACGTG	1264	6	-	Arabidopsis thaliana	cis-acting regulatory element involved in light responsiveness	Light responsive
CgoSWEET1	Box 4	ATTAAT	928	6	+	Petroselinum crispum	part of a conserved DNA module involved in light responsiveness	Light responsive
CgoSWEET1	Box 4	ATTAAT	1194	6	-	Petroselinum crispum	part of a conserved DNA module involved in light responsiveness	Light responsive
CgoSWEET1	Box 4	ATTAAT	1298	6	-	Petroselinum crispum	part of a conserved DNA module involved in light responsiveness	Light responsive
CgoSWEET1	Box 4	ATTAAT	1600	6	-	Petroselinum crispum	part of a conserved DNA module involved in light responsiveness	Light responsive
CgoSWEET1	Box 4	ATTAAT	1695	6	-	Petroselinum crispum	part of a conserved DNA module involved in light responsiveness	Light responsive
CgoSWEET1	GT1-motif	GGTTAA	933	6	-	Arabidopsis thaliana	light responsive element	Light responsive
CgoSWEET1	Sp1	GGGCGG	763	6	+	Oryza sativa	light responsive element	Light responsive
CgoSWEET1	Sp1	GGGCGG	802	6	-	Oryza sativa	light responsive element	Light responsive
CgoSWEET1	P-box	CCTTTTG	937	7	+	Oryza sativa	gibberellin-responsive element	Gibberellin responsive
CgoSWEET1	ABRE	ACGTG	1265	5	+	Arabidopsis thaliana	cis-acting element involved in the abscisic acid responsiveness	Abscisic acid responsive
CgoSWEET1	ARE	AAACCA	1185	6	+	Zea mays	cis-acting regulatory element essential for the anaerobic induction	Anaerobic induction element
CgoSWEET1	ARE	AAACCA	1549	6	+	Zea mays	cis-acting regulatory element essential for the anaerobic induction	Anaerobic induction element
CgoSWEET1	TATA-box	TATA	9	4	+	Arabidopsis thaliana	core promoter element around -30 of transcription start	Other elements
CgoSWEET1	TATA-box	TATA	32	4	+	Arabidopsis thaliana	core promoter element around -30 of transcription start	Other elements
CgoSWEET1	TATA-box	TATTTAAA	79	8	-	Arabidopsis thaliana	core promoter element around -30 of transcription start	Other elements
CgoSWEET1	TATA-box	TATA	136	4	+	Arabidopsis thaliana	core promoter element around -30 of transcription start	Other elements
CgoSWEET1	TATA-box	TATA	251	4	+	Arabidopsis thaliana	core promoter element around -30 of transcription start	Other elements
CgoSWEET1	TATA-box	TATA	295	4	+	Arabidopsis thaliana	core promoter element around -30 of transcription start	Other elements
CgoSWEET1	TATA-box	TATTTAAA	481	8	+	Arabidopsis thaliana	core promoter element around -30 of transcription start	Other elements
CgoSWEET1	TATA-box	TACATAAA	563	8	+	Oryza sativa	core promoter element around -30 of transcription start	Other elements
CgoSWEET1	TATA-box	TATA	671	4	+	Arabidopsis thaliana	core promoter element around -30 of transcription start	Other elements
CgoSWEET1	TATA-box	TATA	747	4	+	Arabidopsis thaliana	core promoter element around -30 of transcription start	Other elements
CgoSWEET1	TATA-box	TATA	820	4	+	Arabidopsis thaliana	core promoter element around -30 of transcription start	Other elements
CgoSWEET1	TATA-box	TATA	924	4	+	Arabidopsis thaliana	core promoter element around -30 of transcription start	Other elements
CgoSWEET1	TATA-box	ccTATAAAaa	1101	9	+	Arabidopsis thaliana	core promoter element around -30 of transcription start	Other elements
CgoSWEET1	TATA-box	TATA	1127	4	-	Arabidopsis thaliana	core promoter element around -30 of transcription start	Other elements
CgoSWEET1	TATA-box	TATA	1149	4	-	Arabidopsis thaliana	core promoter element around -30 of transcription start	Other elements
CgoSWEET1	TATA-box	TATA	1308	4	-	Arabidopsis thaliana	core promoter element around -30 of transcription start	Other elements
CgoSWEET1	TATA-box	TATA	1440	4	-	Arabidopsis thaliana	core promoter element around -30 of transcription start	Other elements
CgoSWEET1	TATA-box	TATTTAAA	1536	8	-	Arabidopsis thaliana	core promoter element around -30 of transcription start	Other elements
CgoSWEET1	TATA-box	TATA	1564	4	-	Arabidopsis thaliana	core promoter element around -30 of transcription start	Other elements
CgoSWEET1	TATA-box	TACAAAA	1612	7	-	Oryza sativa	core promoter element around -30 of transcription start	Other elements
CgoSWEET1	TATA-box	TATA	1636	4	-	Arabidopsis thaliana	core promoter element around -30 of transcription start	Other elements
CgoSWEET1	TATA-box	TATA	1657	4	-	Arabidopsis thaliana	core promoter element around -30 of transcription start	Other elements
CgoSWEET1	TATA-box	TATA	1678	4	-	Arabidopsis thaliana	core promoter element around -30 of transcription start	Other elements
CgoSWEET1	TATA-box	TATA	1727	4	-	Arabidopsis thaliana	core promoter element around -30 of transcription start	Other elements
CgoSWEET1	TATA-box	TATA	1853	4	-	Arabidopsis thaliana	core promoter element around -30 of transcription start	Other elements
CgoSWEET1	CAAT-box	CAAAT	267	5	-	Pisum sativum	common cis-acting element in promoter and enhancer regions	Other elements
CgoSWEET1	CAAT-box	CAAAT	357	5	+	Pisum sativum	common cis-acting element in promoter and enhancer regions	Other elements
CgoSWEET1	CAAT-box	CAAAT	503	5	+	Pisum sativum	common cis-acting element in promoter and enhancer regions	Other elements
CgoSWEET1	CAAT-box	CAAAT	1241	5	-	Pisum sativum	common cis-acting element in promoter and enhancer regions	Other elements
CgoSWEET1	CAAT-box	CAAAT	1495	5	+	Pisum sativum	common cis-acting element in promoter and enhancer regions	Other elements
CgoSWEET1	CAAT-box	CAAAT	1513	5	-	Pisum sativum	common cis-acting element in promoter and enhancer regions	Other elements
CgoSWEET1	G-Box	CACGTG	1264	6	-	Pisum sativum	cis-acting regulatory element involved in light responsiveness	Light responsive
CgoSWEET1	TCT-motif	TCTTAC	25	6	+	Arabidopsis thaliana	part of a light responsive element	Light responsive
CgoSWEET1	TC-rich repeats	GTTTTCTTAC	21	9	+	Nicotiana tabacum	cis-acting element involved in defense and stress responsiveness	Defense and stress responsive
CgoSWEET1	GATA-motif	AAGGATAAGG	1175	9	+	Solanum tuberosum	part of a light responsive element	Light responsive
CgoSWEET1	TATC-box	TATCCCA	457	7	+	Oryza sativa	cis-acting element involved in gibberellin-responsiveness	Gibberellin responsive
CgoSWEET1	chs-CMA1a	TTACTTAA	1520	8	+	Daucus carota	part of a light responsive element	Light responsive
CgoSWEET10	ERE	ATTTTAAA	99	8	-	Nicotiana glutinos	estrogen responsive element (ERE)	Estrogen responsive element
CgoSWEET10	ERE	ATTTTAAA	293	8	-	Nicotiana glutinos	estrogen responsive element (ERE)	Estrogen responsive element
CgoSWEET10	MYC	CATTTG	213	6	+	Arabidopsis thaliana	MYC binding site involved in the drought, salt, and ABA stress responses	MYC binding site
CgoSWEET10	MYC	CATGTG	242	6	-	Arabidopsis thaliana	MYC binding site involved in the drought, salt, and ABA stress responses	MYC binding site
CgoSWEET10	MYC	CATTTG	865	6	+	Arabidopsis thaliana	MYC binding site involved in the drought, salt, and ABA stress responses	MYC binding site
CgoSWEET10	CARE	CAACTCCC	1857	8	+	Oryza sativa	gibberellin responsive	Gibberellin responsive
CgoSWEET10	MYB	TAACCA	1422	6	-	Arabidopsis thaliana	MYB binding site involved in the drought, low temperature, salt, ABA, and GA stress responses	MYB binding site
CgoSWEET10	MYB	TAACCA	1422	6	-	Arabidopsis thaliana	MYB binding site involved in the drought, low temperature, salt, ABA, and GA stress responses	MYB binding site
CgoSWEET10	Myc	TCTCTTA	1871	7	-	Arabidopsis thaliana	MYC binding site involved in the drought, salt, and ABA stress responses	MYC binding site
CgoSWEET10	AAGAA-motif	gGTAAAGAAA	1956	9	-	Avena sativa	Abscisic acid (ABA) responsive	Abscisic acid responsive
CgoSWEET10	STRE	AGGGG	1852	5	-	Arabidopsis thaliana	stress response element (STRE)	Stress response element
CgoSWEET10	STRE	AGGGG	1974	5	-	Arabidopsis thaliana	stress response element (STRE)	Stress response element
CgoSWEET10	WUN-motif	AAATTACT	1540	8	+	Nicotiana glutinosa	wound-responsive element	Wound responsive element
CgoSWEET10	W box	TTGACC	662	6	+	Arabidopsis thaliana	core sequence and acts as a binding site for WRKY TFs	Pathogen attack responsive
CgoSWEET10	TATA-box	TATATA	1382	6	-	Arabidopsis thaliana	core promoter element	Other elements
CgoSWEET10	TATA-box	TATATA	1682	6	-	Arabidopsis thaliana	core promoter element	Other elements
CgoSWEET10	TATA-box	TATATA	1867	6	-	Arabidopsis thaliana	core promoter element	Other elements
CgoSWEET10	as-1	TGACG	1150	5	-	Arabidopsis thaliana	Salicylic acid responsive	Salicylic acid responsive
CgoSWEET10	CAAT-box	CAAT	59	4	-	Nicotiana glutinosa	core promoter element	Other elements
CgoSWEET10	CAAT-box	CAAT	145	4	+	Nicotiana glutinosa	core promoter element	Other elements
CgoSWEET10	CAAT-box	CAAT	253	4	-	Nicotiana glutinosa	core promoter element	Other elements
CgoSWEET10	CAAT-box	CAAT	311	4	+	Nicotiana glutinosa	core promoter element	Other elements
CgoSWEET10	CAAT-box	CAAT	337	4	+	Nicotiana glutinosa	core promoter element	Other elements
CgoSWEET10	CAAT-box	CAAT	480	4	+	Nicotiana glutinosa	core promoter element	Other elements
CgoSWEET10	CAAT-box	CAAT	510	4	-	Nicotiana glutinosa	core promoter element	Other elements
CgoSWEET10	CAAT-box	CAAT	634	4	+	Nicotiana glutinosa	core promoter element	Other elements
CgoSWEET10	CAAT-box	CAAT	736	4	-	Nicotiana glutinosa	core promoter element	Other elements
CgoSWEET10	CAAT-box	CAAT	912	4	-	Nicotiana glutinosa	core promoter element	Other elements
CgoSWEET10	CAAT-box	CAAT	971	4	-	Nicotiana glutinosa	core promoter element	Other elements
CgoSWEET10	CAAT-box	CAAT	1032	4	-	Nicotiana glutinosa	core promoter element	Other elements
CgoSWEET10	CAAT-box	CAAT	1367	4	+	Nicotiana glutinosa	core promoter element	Other elements
CgoSWEET10	CAAT-box	CAAT	1411	4	+	Nicotiana glutinosa	core promoter element	Other elements
CgoSWEET10	CAAT-box	CAAT	1485	4	-	Nicotiana glutinosa	core promoter element	Other elements
CgoSWEET10	CAAT-box	CAAT	1564	4	+	Nicotiana glutinosa	core promoter element	Other elements
CgoSWEET10	CAAT-box	CAAT	1602	4	+	Nicotiana glutinosa	core promoter element	Other elements
CgoSWEET10	CAAT-box	CAAT	1626	4	+	Nicotiana glutinosa	core promoter element	Other elements
CgoSWEET10	CAAT-box	CAAT	1679	4	+	Nicotiana glutinosa	core promoter element	Other elements
CgoSWEET10	CAAT-box	CAAT	1762	4	+	Nicotiana glutinosa	core promoter element	Other elements
CgoSWEET10	CAAT-box	CAAT	1899	4	+	Nicotiana glutinosa	core promoter element	Other elements
CgoSWEET10	CAAT-box	CAAT	1924	4	+	Nicotiana glutinosa	core promoter element	Other elements
CgoSWEET10	Myb	CAACTG	320	6	-	Arabidopsis thaliana	MYB binding site involved in the drought, low temperature, salt, ABA, and GA stress responses	MYB binding site
CgoSWEET10	Myb	CAACTG	356	6	+	Arabidopsis thaliana	MYB binding site involved in the drought, low temperature, salt, ABA, and GA stress responses	MYB binding site
CgoSWEET10	Myb	TAACTG	1416	6	+	Arabidopsis thaliana	MYB binding site involved in the drought, low temperature, salt, ABA, and GA stress responses	MYB binding site
CgoSWEET10	CGTCA-motif	CGTCA	1150	5	+	Hordeum vulgare	cis-acting regulatory element involved in the MeJA-responsiveness	Methyl jasmonate responsive
CgoSWEET10	GT1-motif	GGTTAA	173	6	-	Arabidopsis thaliana	light responsive element	Light responsive
CgoSWEET10	GT1-motif	GGTTAA	378	6	-	Arabidopsis thaliana	light responsive element	Light responsive
CgoSWEET10	GT1-motif	GGTTAA	1811	6	-	Arabidopsis thaliana	light responsive element	Light responsive
CgoSWEET10	GT1-motif	GGTTAA	1961	6	-	Arabidopsis thaliana	light responsive element	Light responsive
CgoSWEET10	Box 4	ATTAAT	463	6	+	Petroselinum crispum	part of a conserved DNA module involved in light responsiveness	Light responsive
CgoSWEET10	TGACG-motif	TGACG	1150	5	-	Hordeum vulgare	cis-acting regulatory element involved in the MeJA-responsiveness	Methyl jasmonate responsive
CgoSWEET10	chs-CMA1a	TTACTTAA	834	8	+	Daucus carota	part of a light responsive element	Light responsive
CgoSWEET10	chs-CMA1a	TTACTTAA	960	8	-	Daucus carota	part of a light responsive element	Light responsive
CgoSWEET10	TATC-box	TATCCCA	1582	7	+	Oryza sativa	cis-acting element involved in gibberellin-responsiveness	Gibberellin responsive
CgoSWEET10	MRE	AACCTAA	348	7	-	Petroselinum crispum	MYB binding site involved in light responsiveness	Light responsive
CgoSWEET10	MRE	AACCTAA	653	7	-	Petroselinum crispum	MYB binding site involved in light responsiveness	Light responsive
CgoSWEET10	TCT-motif	TCTTAC	996	6	-	Arabidopsis thaliana	part of a light responsive element	Light responsive
CgoSWEET10	MBS	CAACTG	320	6	-	Arabidopsis thaliana	MYB binding site involved in drought-inducibility	MYB binding site
CgoSWEET10	MBS	CAACTG	356	6	+	Arabidopsis thaliana	MYB binding site involved in drought-inducibility	MYB binding site
CgoSWEET10	CAAT-box	CAAAT	214	5	-	Pisum sativum	common cis-acting element in promoter and enhancer regions	Other elements
CgoSWEET10	CAAT-box	CAAAT	866	5	-	Pisum sativum	common cis-acting element in promoter and enhancer regions	Other elements
CgoSWEET10	CAAT-box	CAAAT	951	5	-	Pisum sativum	common cis-acting element in promoter and enhancer regions	Other elements
CgoSWEET10	CAAT-box	CAAAT	1132	5	-	Pisum sativum	common cis-acting element in promoter and enhancer regions	Other elements
CgoSWEET10	CAAT-box	CCAAT	1162	5	-	Arabidopsis thaliana	common cis-acting element in promoter and enhancer regions	Other elements
CgoSWEET10	CAAT-box	CAAAT	1212	5	-	Pisum sativum	common cis-acting element in promoter and enhancer regions	Other elements
CgoSWEET10	CAAT-box	CCAAT	1432	5	-	Arabidopsis thaliana	common cis-acting element in promoter and enhancer regions	Other elements
CgoSWEET10	CAAT-box	CCAAT	1531	5	-	Arabidopsis thaliana	common cis-acting element in promoter and enhancer regions	Other elements
CgoSWEET10	CAAT-box	CAAAT	1721	5	+	Pisum sativum	common cis-acting element in promoter and enhancer regions	Other elements
CgoSWEET10	TATA-box	TATA	35	4	+	Arabidopsis thaliana	core promoter element around -30 of transcription start	Other elements
CgoSWEET10	TATA-box	TATA	137	4	+	Arabidopsis thaliana	core promoter element around -30 of transcription start	Other elements
CgoSWEET10	TATA-box	TATA	229	4	+	Arabidopsis thaliana	core promoter element around -30 of transcription start	Other elements
CgoSWEET10	TATA-box	TATA	329	4	+	Arabidopsis thaliana	core promoter element around -30 of transcription start	Other elements
CgoSWEET10	TATA-box	TATA	414	4	+	Arabidopsis thaliana	core promoter element around -30 of transcription start	Other elements
CgoSWEET10	TATA-box	TATA	883	4	+	Arabidopsis thaliana	core promoter element around -30 of transcription start	Other elements
CgoSWEET10	TATA-box	TATA	897	4	+	Arabidopsis thaliana	core promoter element around -30 of transcription start	Other elements
CgoSWEET10	TATA-box	TATA	1023	4	-	Arabidopsis thaliana	core promoter element around -30 of transcription start	Other elements
CgoSWEET10	TATA-box	TATA	1039	4	-	Arabidopsis thaliana	core promoter element around -30 of transcription start	Other elements
CgoSWEET10	TATA-box	TATA	1259	4	-	Arabidopsis thaliana	core promoter element around -30 of transcription start	Other elements
CgoSWEET10	TATA-box	TATA	1384	4	-	Arabidopsis thaliana	core promoter element around -30 of transcription start	Other elements
CgoSWEET10	TATA-box	TATA	1414	4	-	Arabidopsis thaliana	core promoter element around -30 of transcription start	Other elements
CgoSWEET10	TATA-box	TATA	1501	4	-	Arabidopsis thaliana	core promoter element around -30 of transcription start	Other elements
CgoSWEET10	TATA-box	TACATAAA	1617	8	+	Oryza sativa	core promoter element around -30 of transcription start	Other elements
CgoSWEET10	TATA-box	TATA	1684	4	-	Arabidopsis thaliana	core promoter element around -30 of transcription start	Other elements
CgoSWEET10	TATA-box	TATA	1869	4	-	Arabidopsis thaliana	core promoter element around -30 of transcription start	Other elements
CgoSWEET10	ARE	AAACCA	29	6	-	Zea mays	cis-acting regulatory element essential for the anaerobic induction	Anaerobic induction element
CgoSWEET10	TCA-element	CCATCTTTTT	1083	9	+	Nicotiana tabacum	cis-acting element involved in salicylic acid responsiveness	Salicylic acid responsive
CgoSWEET10	ABRE	AACCCGG	380	7	+	Arabidopsis thaliana	cis-acting element involved in the abscisic acid responsiveness	Abscisic acid responsive
CgoSWEET11	ABRE	TACGTG	329	6	+	Zea mays	Abscisic acid (ABA) responsive	Abscisic acid responsive
CgoSWEET11	ABRE	TACGTG	1852	6	-	Zea mays	Abscisic acid (ABA) responsive	Abscisic acid responsive
CgoSWEET11	W box	TTGACC	1356	6	+	Arabidopsis thaliana	core sequence and acts as a binding site for WRKY TFs	Pathogen attack responsive
CgoSWEET11	W box	TTGACC	1879	6	-	Arabidopsis thaliana	core sequence and acts as a binding site for WRKY TFs	Pathogen attack responsive
CgoSWEET11	MBS	CCGTTG	638	6	-	Arabidopsis thaliana	MYB binding site involved in the drought, low temperature, salt and ABA stress responses	MYB binding site
CgoSWEET11	CCGTCC-box	CCGTCC	817	6	-	Petroselinum hortense	related to meristem specific activation	Light responsive
CgoSWEET11	MYC	CATGTG	288	6	-	Arabidopsis thaliana	MYC binding site involved in the drought, salt, and ABA stress responses	MYC binding site
CgoSWEET11	MYC	CATTTG	843	6	+	Arabidopsis thaliana	MYC binding site involved in the drought, salt, and ABA stress responses	MYC binding site
CgoSWEET11	MYC	CATTTG	873	6	-	Arabidopsis thaliana	MYC binding site involved in the drought, salt, and ABA stress responses	MYC binding site
CgoSWEET11	MYC	CATGTG	1627	6	+	Arabidopsis thaliana	MYC binding site involved in the drought, salt, and ABA stress responses	MYC binding site
CgoSWEET11	ERE	ATTTTAAA	853	8	+	Nicotiana glutinos	estrogen responsive element (ERE)	Estrogen responsive element
CgoSWEET11	ERE	ATTTTAAA	1386	8	-	Nicotiana glutinos	estrogen responsive element (ERE)	Estrogen responsive element
CgoSWEET11	MYB	CAACAG	213	6	-	Arabidopsis thaliana	MYB binding site involved in the drought, low temperature, salt, ABA, and GA stress responses	MYB binding site
CgoSWEET11	MYB	CAACAG	459	6	+	Arabidopsis thaliana	MYB binding site involved in the drought, low temperature, salt, ABA, and GA stress responses	MYB binding site
CgoSWEET11	MYB	TAACCA	654	6	-	Arabidopsis thaliana	MYB binding site involved in the drought, low temperature, salt, ABA, and GA stress responses	MYB binding site
CgoSWEET11	MYB	CAACCA	1020	6	+	Arabidopsis thaliana	MYB binding site involved in the drought, low temperature, salt, ABA, and GA stress responses	MYB binding site
CgoSWEET11	WUN-motif	AAATTTCTT	1735	9	+	Nicotiana glutinosa	wound-responsive element	Wound responsive element
CgoSWEET11	STRE	AGGGG	43	5	+	Arabidopsis thaliana	stress response element (STRE)	Stress response element
CgoSWEET11	STRE	AGGGG	727	5	-	Arabidopsis thaliana	stress response element (STRE)	Stress response element
CgoSWEET11	STRE	AGGGG	745	5	+	Arabidopsis thaliana	stress response element (STRE)	Stress response element
CgoSWEET11	STRE	AGGGG	1235	5	+	Arabidopsis thaliana	stress response element (STRE)	Stress response element
CgoSWEET11	STRE	AGGGG	1952	5	-	Arabidopsis thaliana	stress response element (STRE)	Stress response element
CgoSWEET11	TATA-box	TATATA	1498	6	-	Arabidopsis thaliana	core promoter element	Other elements
CgoSWEET11	TATA-box	TATATA	1743	6	-	Arabidopsis thaliana	core promoter element	Other elements
CgoSWEET11	WRE3	CCACCT	1600	6	-	Pisum sativum	wound-responsive elements	Wound responsive element
CgoSWEET11	ABRE	CACGTA	329	6	-	Zea mays	Abscisic acid (ABA) responsive	Abscisic acid responsive
CgoSWEET11	ABRE	CACGTA	1852	6	+	Zea mays	Abscisic acid (ABA) responsive	Abscisic acid responsive
CgoSWEET11	CCGTCC motif	CCGTCC	817	6	-	Nicotiana tabacum	Light responsive	Light responsive
CgoSWEET11	CTAG-motif	ACTAGCAGAA	560	9	+	Avena sativa	other elements	Other elements
CgoSWEET11	MBS	CAACAG	213	6	-	Nicotiana tabacum	MYB binding site involved in the drought, low temperature, salt and ABA stress responses	MYB binding site
CgoSWEET11	MBS	CAACAG	459	6	+	Nicotiana tabacum	MYB binding site involved in the drought, low temperature, salt and ABA stress responses	MYB binding site
CgoSWEET11	TCA	TCATCTTCAT	1126	9	+	Pisum sativum	cis-acting element involved in salicylic acid responsiveness	Salicylic acid responsive
CgoSWEET11	Myb	TAACTG	232	6	-	Arabidopsis thaliana	MYB binding site involved in the drought, low temperature, salt, ABA, and GA stress responses	MYB binding site
CgoSWEET11	Myb	CAACTG	490	6	-	Arabidopsis thaliana	MYB binding site involved in the drought, low temperature, salt, ABA, and GA stress responses	MYB binding site
CgoSWEET11	Myb	CAACTG	1524	6	-	Arabidopsis thaliana	MYB binding site involved in the drought, low temperature, salt, ABA, and GA stress responses	MYB binding site
CgoSWEET11	as-1	TGACG	622	5	+	Arabidopsis thaliana	Salicylic acid responsive	Salicylic acid responsive
CgoSWEET11	as-1	TGACG	1292	5	-	Arabidopsis thaliana	Salicylic acid responsive	Salicylic acid responsive
CgoSWEET11	as-1	TGACG	1835	5	-	Arabidopsis thaliana	Salicylic acid responsive	Salicylic acid responsive
CgoSWEET11	CAAT-box	CAAT	124	4	-	Nicotiana glutinosa	core promoter element	Other elements
CgoSWEET11	CAAT-box	CAAT	179	4	-	Nicotiana glutinosa	core promoter element	Other elements
CgoSWEET11	CAAT-box	CAAT	309	4	+	Nicotiana glutinosa	core promoter element	Other elements
CgoSWEET11	CAAT-box	CAAT	440	4	-	Nicotiana glutinosa	core promoter element	Other elements
CgoSWEET11	CAAT-box	CAAT	530	4	+	Nicotiana glutinosa	core promoter element	Other elements
CgoSWEET11	CAAT-box	CAAT	555	4	+	Nicotiana glutinosa	core promoter element	Other elements
CgoSWEET11	CAAT-box	CAAT	580	4	+	Nicotiana glutinosa	core promoter element	Other elements
CgoSWEET11	CAAT-box	CAAT	620	4	-	Nicotiana glutinosa	core promoter element	Other elements
CgoSWEET11	CAAT-box	CAAT	678	4	-	Nicotiana glutinosa	core promoter element	Other elements
CgoSWEET11	CAAT-box	CAAT	827	4	+	Nicotiana glutinosa	core promoter element	Other elements
CgoSWEET11	CAAT-box	CAAT	976	4	-	Nicotiana glutinosa	core promoter element	Other elements
CgoSWEET11	CAAT-box	CAAT	995	4	+	Nicotiana glutinosa	core promoter element	Other elements
CgoSWEET11	CAAT-box	CAAT	1105	4	-	Nicotiana glutinosa	core promoter element	Other elements
CgoSWEET11	CAAT-box	CAAT	1165	4	-	Nicotiana glutinosa	core promoter element	Other elements
CgoSWEET11	CAAT-box	CAAT	1193	4	+	Nicotiana glutinosa	core promoter element	Other elements
CgoSWEET11	CAAT-box	CAAT	1266	4	+	Nicotiana glutinosa	core promoter element	Other elements
CgoSWEET11	CAAT-box	CAAT	1295	4	+	Nicotiana glutinosa	core promoter element	Other elements
CgoSWEET11	CAAT-box	CAAT	1310	4	-	Nicotiana glutinosa	core promoter element	Other elements
CgoSWEET11	CAAT-box	CAAT	1355	4	-	Nicotiana glutinosa	core promoter element	Other elements
CgoSWEET11	CAAT-box	CAAT	1404	4	-	Nicotiana glutinosa	core promoter element	Other elements
CgoSWEET11	CAAT-box	CAAT	1491	4	+	Nicotiana glutinosa	core promoter element	Other elements
CgoSWEET11	ABRE	TACGTGTC	1850	8	-	Arabidopsis thaliana	Abscisic acid (ABA) responsive	Abscisic acid responsive
CgoSWEET11	MYB	TAACCA	654	6	-	Arabidopsis thaliana	MYB binding site involved in the drought, low temperature, salt, ABA, and GA stress responses	MYB binding site
CgoSWEET11	Myc	TCTCTTA	1514	7	+	Arabidopsis thaliana	MYC binding site involved in the drought, salt, and ABA stress responses	MYC binding site
CgoSWEET11	ABRE	CCACGTGG	1873	8	-	Zea mays	Abscisic acid (ABA) responsive	Abscisic acid responsive
CgoSWEET11	TC-rich repeats	GTTTTCTTAC	187	9	+	Nicotiana tabacum	cis-acting element involved in defense and stress responsiveness	Defense and stress responsive
CgoSWEET11	O2-site	GATGATGTGG	807	9	-	Zea mays	cis-acting regulatory element involved in zein metabolism regulation	Other elements
CgoSWEET11	TATA-box	TATTTAAA	294	8	+	Arabidopsis thaliana	core promoter element around -30 of transcription start	Other elements
CgoSWEET11	TATA-box	TATA	444	4	+	Arabidopsis thaliana	core promoter element around -30 of transcription start	Other elements
CgoSWEET11	TATA-box	TATA	755	4	+	Arabidopsis thaliana	core promoter element around -30 of transcription start	Other elements
CgoSWEET11	TATA-box	TATTTAAA	855	8	-	Arabidopsis thaliana	core promoter element around -30 of transcription start	Other elements
CgoSWEET11	TATA-box	TATA	939	4	+	Arabidopsis thaliana	core promoter element around -30 of transcription start	Other elements
CgoSWEET11	TATA-box	TATA	1102	4	-	Arabidopsis thaliana	core promoter element around -30 of transcription start	Other elements
CgoSWEET11	TATA-box	TATA	1206	4	-	Arabidopsis thaliana	core promoter element around -30 of transcription start	Other elements
CgoSWEET11	TATA-box	TATA	1500	4	-	Arabidopsis thaliana	core promoter element around -30 of transcription start	Other elements
CgoSWEET11	TATA-box	TATA	1593	4	-	Arabidopsis thaliana	core promoter element around -30 of transcription start	Other elements
CgoSWEET11	TATA-box	TATA	1753	4	-	Arabidopsis thaliana	core promoter element around -30 of transcription start	Other elements
CgoSWEET11	TATA-box	TATA	1868	4	-	Arabidopsis thaliana	core promoter element around -30 of transcription start	Other elements
CgoSWEET11	TATA-box	TATA	1933	4	-	Arabidopsis thaliana	core promoter element around -30 of transcription start	Other elements
CgoSWEET11	ABRE	ACGTG	330	5	+	Arabidopsis thaliana	cis-acting element involved in the abscisic acid responsiveness	Abscisic acid responsive
CgoSWEET11	ABRE	ACGTG	1143	5	-	Arabidopsis thaliana	cis-acting element involved in the abscisic acid responsiveness	Abscisic acid responsive
CgoSWEET11	ABRE	ACGTG	1285	5	-	Arabidopsis thaliana	cis-acting element involved in the abscisic acid responsiveness	Abscisic acid responsive
CgoSWEET11	ABRE	ACGTG	1852	5	-	Arabidopsis thaliana	cis-acting element involved in the abscisic acid responsiveness	Abscisic acid responsive
CgoSWEET11	ABRE	ACGTG	1875	5	+	Arabidopsis thaliana	cis-acting element involved in the abscisic acid responsiveness	Abscisic acid responsive
CgoSWEET11	TCT-motif	TCTTAC	1465	6	-	Arabidopsis thaliana	part of a light responsive element	Light responsive
CgoSWEET11	TCT-motif	TCTTAC	1986	6	-	Arabidopsis thaliana	part of a light responsive element	Light responsive
CgoSWEET11	CAT-box	GCCACT	666	6	-	Arabidopsis thaliana	cis-acting regulatory element related to meristem expression	Related to meristem specific activation
CgoSWEET11	CAT-box	GCCACT	768	6	-	Arabidopsis thaliana	cis-acting regulatory element related to meristem expression	Related to meristem specific activation
CgoSWEET11	AT-rich sequence	TAAAATACT	1079	9	-	Pisum sativum	element for maximal elicitor-mediated activation (2copies)	Other elements
CgoSWEET11	AT-rich element	ATAGAAATCAA	1431	10	+	Glycine max	binding site of AT-rich DNA binding protein (ATBP-1)	Other elements
CgoSWEET11	G-box	TACGTG	329	6	+	Arabidopsis thaliana	cis-acting regulatory element involved in light responsiveness	Light responsive
CgoSWEET11	G-box	TACGTG	1852	6	-	Arabidopsis thaliana	cis-acting regulatory element involved in light responsiveness	Light responsive
CgoSWEET11	G-box	CACGTG	1874	6	-	Arabidopsis thaliana	cis-acting regulatory element involved in light responsiveness	Light responsive
CgoSWEET11	CCAAT-box	CAACGG	638	6	+	Hordeum vulgare	MYBHv1 binding site	Other elements
CgoSWEET11	A-box	CCGTCC	817	6	-	Petroselinum crispum	cis-acting regulatory element	Light responsive
CgoSWEET11	TGA-box	AACGAC	1675	6	+	Brassica oleracea	auxin-responsive element	Auxin responsive element
CgoSWEET11	TGA-box	AACGAC	1920	6	-	Brassica oleracea	auxin-responsive element	Auxin responsive element
CgoSWEET11	TCA-element	CCATCTTTTT	344	9	-	Nicotiana tabacum	cis-acting element involved in salicylic acid responsiveness	Salicylic acid responsive
CgoSWEET11	ARE	AAACCA	86	6	-	Zea mays	cis-acting regulatory element essential for the anaerobic induction	Anaerobic induction element
CgoSWEET11	ARE	AAACCA	228	6	+	Zea mays	cis-acting regulatory element essential for the anaerobic induction	Anaerobic induction element
CgoSWEET11	ARE	AAACCA	356	6	+	Zea mays	cis-acting regulatory element essential for the anaerobic induction	Anaerobic induction element
CgoSWEET11	G-Box	CACGTT	1143	6	+	Pisum sativum	cis-acting regulatory element involved in light responsiveness	Light responsive
CgoSWEET11	G-Box	CACGTT	1285	6	+	Pisum sativum	cis-acting regulatory element involved in light responsiveness	Light responsive
CgoSWEET11	G-Box	CACGTG	1874	6	-	Pisum sativum	cis-acting regulatory element involved in light responsiveness	Light responsive
CgoSWEET11	CAAT-box	CCAAT	84	5	-	Arabidopsis thaliana	common cis-acting element in promoter and enhancer regions	Other elements
CgoSWEET11	CAAT-box	CAAAT	105	5	-	Pisum sativum	common cis-acting element in promoter and enhancer regions	Other elements
CgoSWEET11	CAAT-box	CCAAT	145	5	-	Arabidopsis thaliana	common cis-acting element in promoter and enhancer regions	Other elements
CgoSWEET11	CAAT-box	CAAAT	844	5	-	Pisum sativum	common cis-acting element in promoter and enhancer regions	Other elements
CgoSWEET11	CAAT-box	CAAAT	873	5	+	Pisum sativum	common cis-acting element in promoter and enhancer regions	Other elements
CgoSWEET11	CAAT-box	CAAAT	1376	5	-	Pisum sativum	common cis-acting element in promoter and enhancer regions	Other elements
CgoSWEET11	CAAT-box	CAAAT	1434	5	+	Pisum sativum	common cis-acting element in promoter and enhancer regions	Other elements
CgoSWEET11	CAAT-box	CCAAT	1707	5	-	Arabidopsis thaliana	common cis-acting element in promoter and enhancer regions	Other elements
CgoSWEET11	MBS	CAACTG	490	6	-	Arabidopsis thaliana	MYB binding site involved in drought-inducibility	MYB binding site
CgoSWEET11	MBS	CAACTG	1524	6	-	Arabidopsis thaliana	MYB binding site involved in drought-inducibility	MYB binding site
CgoSWEET11	GC-motif	CCCCCG	1552	6	+	Zea mays	enhancer-like element involved in anoxic specific inducibility	Other elements
CgoSWEET11	GC-motif	CCCCCG	1656	6	+	Zea mays	enhancer-like element involved in anoxic specific inducibility	Other elements
CgoSWEET11	CGTCA-motif	CGTCA	622	5	-	Hordeum vulgare	cis-acting regulatory element involved in the MeJA-responsiveness	Methyl jasmonate responsive
CgoSWEET11	CGTCA-motif	CGTCA	1292	5	+	Hordeum vulgare	cis-acting regulatory element involved in the MeJA-responsiveness	Methyl jasmonate responsive
CgoSWEET11	CGTCA-motif	CGTCA	1835	5	+	Hordeum vulgare	cis-acting regulatory element involved in the MeJA-responsiveness	Methyl jasmonate responsive
CgoSWEET11	Sp1	GGGCGG	1247	6	+	Oryza sativa	light responsive element	Light responsive
CgoSWEET11	Sp1	GGGCGG	1580	6	+	Oryza sativa	light responsive element	Light responsive
CgoSWEET11	TGACG-motif	TGACG	622	5	+	Hordeum vulgare	cis-acting regulatory element involved in the MeJA-responsiveness	Methyl jasmonate responsive
CgoSWEET11	TGACG-motif	TGACG	1292	5	-	Hordeum vulgare	cis-acting regulatory element involved in the MeJA-responsiveness	Methyl jasmonate responsive
CgoSWEET11	TGACG-motif	TGACG	1835	5	-	Hordeum vulgare	cis-acting regulatory element involved in the MeJA-responsiveness	Methyl jasmonate responsive
CgoSWEET12	TATA-box	TATAAAAT	15	8	+	Arabidopsis thaliana	core promoter element	Other elements
CgoSWEET12	MYC	CATTTG	438	6	+	Arabidopsis thaliana	MYC binding site involved in the drought, salt, and ABA stress responses	MYC binding site
CgoSWEET12	MYC	CATGTG	851	6	-	Arabidopsis thaliana	MYC binding site involved in the drought, salt, and ABA stress responses	MYC binding site
CgoSWEET12	MYC	CATGTG	1262	6	+	Arabidopsis thaliana	MYC binding site involved in the drought, salt, and ABA stress responses	MYC binding site
CgoSWEET12	ERE	ATTTTAAA	359	8	+	Nicotiana glutinos	estrogen responsive element (ERE)	Estrogen responsive element
CgoSWEET12	ERE	ATTTTAAA	461	8	-	Nicotiana glutinos	estrogen responsive element (ERE)	Estrogen responsive element
CgoSWEET12	ERE	ATTTTAAA	509	8	+	Nicotiana glutinos	estrogen responsive element (ERE)	Estrogen responsive element
CgoSWEET12	ERE	ATTTTAAA	1058	8	-	Nicotiana glutinos	estrogen responsive element (ERE)	Estrogen responsive element
CgoSWEET12	ERE	ATTTTAAA	1279	8	+	Nicotiana glutinos	estrogen responsive element (ERE)	Estrogen responsive element
CgoSWEET12	Myc	TCTCTTA	395	7	-	Arabidopsis thaliana	MYC binding site involved in the drought, salt, and ABA stress responses	MYC binding site
CgoSWEET12	MYB	TAACCA	1641	6	-	Arabidopsis thaliana	MYB binding site involved in the drought, low temperature, salt, ABA, and GA stress responses	MYB binding site
CgoSWEET12	MYB	TAACCA	1719	6	+	Arabidopsis thaliana	MYB binding site involved in the drought, low temperature, salt, ABA, and GA stress responses	MYB binding site
CgoSWEET12	MYB	CAACAG	219	6	+	Arabidopsis thaliana	MYB binding site involved in the drought, low temperature, salt, ABA, and GA stress responses	MYB binding site
CgoSWEET12	MYB	CAACCA	634	6	+	Arabidopsis thaliana	MYB binding site involved in the drought, low temperature, salt, ABA, and GA stress responses	MYB binding site
CgoSWEET12	MYB	CAACCA	933	6	-	Arabidopsis thaliana	MYB binding site involved in the drought, low temperature, salt, ABA, and GA stress responses	MYB binding site
CgoSWEET12	MYB	CAACCA	1027	6	-	Arabidopsis thaliana	MYB binding site involved in the drought, low temperature, salt, ABA, and GA stress responses	MYB binding site
CgoSWEET12	MYB	TAACCA	1641	6	-	Arabidopsis thaliana	MYB binding site involved in the drought, low temperature, salt, ABA, and GA stress responses	MYB binding site
CgoSWEET12	MYB	TAACCA	1719	6	+	Arabidopsis thaliana	MYB binding site involved in the drought, low temperature, salt, ABA, and GA stress responses	MYB binding site
CgoSWEET12	W box	TTGACC	176	6	-	Arabidopsis thaliana	core sequence and acts as a binding site for WRKY TFs	Pathogen attack responsive
CgoSWEET12	TATA-box	TATATA	777	6	+	Arabidopsis thaliana	core promoter element	Other elements
CgoSWEET12	TATA-box	TATATA	819	6	+	Arabidopsis thaliana	core promoter element	Other elements
CgoSWEET12	TATA-box	TATATA	1441	6	-	Arabidopsis thaliana	core promoter element	Other elements
CgoSWEET12	TATA-box	TATATA	1937	6	-	Arabidopsis thaliana	core promoter element	Other elements
CgoSWEET12	STRE	AGGGG	1014	5	+	Arabidopsis thaliana	stress response element (STRE)	Stress response element
CgoSWEET12	STRE	AGGGG	1664	5	-	Arabidopsis thaliana	stress response element (STRE)	Stress response element
CgoSWEET12	STRE	AGGGG	1772	5	-	Arabidopsis thaliana	stress response element (STRE)	Stress response element
CgoSWEET12	WUN-motif	AAATTACTA	1581	9	+	Nicotiana glutinosa	wound-responsive element	Wound responsive element
CgoSWEET12	WUN-motif	AAATTACT	1606	8	+	Nicotiana glutinosa	wound-responsive element	Wound responsive element
CgoSWEET12	WRE3	CCACCT	1759	6	+	Pisum sativum	wound-responsive elements	Wound responsive element
CgoSWEET12	MBS	CAACAG	219	6	+	Nicotiana tabacum	MYB binding site involved in the drought, low temperature, salt and ABA stress responses	MYB binding site
CgoSWEET12	CAAT-box	CAAT	11	4	+	Nicotiana glutinosa	core promoter element	Other elements
CgoSWEET12	CAAT-box	CAAT	66	4	+	Nicotiana glutinosa	core promoter element	Other elements
CgoSWEET12	CAAT-box	CAAT	123	4	+	Nicotiana glutinosa	core promoter element	Other elements
CgoSWEET12	CAAT-box	CAAT	162	4	+	Nicotiana glutinosa	core promoter element	Other elements
CgoSWEET12	CAAT-box	CAAT	266	4	+	Nicotiana glutinosa	core promoter element	Other elements
CgoSWEET12	CAAT-box	CAAT	345	4	+	Nicotiana glutinosa	core promoter element	Other elements
CgoSWEET12	CAAT-box	CAAT	565	4	-	Nicotiana glutinosa	core promoter element	Other elements
CgoSWEET12	CAAT-box	CAAT	605	4	-	Nicotiana glutinosa	core promoter element	Other elements
CgoSWEET12	CAAT-box	CAAT	663	4	+	Nicotiana glutinosa	core promoter element	Other elements
CgoSWEET12	CAAT-box	CAAT	702	4	-	Nicotiana glutinosa	core promoter element	Other elements
CgoSWEET12	CAAT-box	CAAT	883	4	+	Nicotiana glutinosa	core promoter element	Other elements
CgoSWEET12	CAAT-box	CAAT	941	4	-	Nicotiana glutinosa	core promoter element	Other elements
CgoSWEET12	CAAT-box	CAAT	982	4	+	Nicotiana glutinosa	core promoter element	Other elements
CgoSWEET12	CAAT-box	CAAT	1068	4	-	Nicotiana glutinosa	core promoter element	Other elements
CgoSWEET12	CAAT-box	CAAT	1091	4	-	Nicotiana glutinosa	core promoter element	Other elements
CgoSWEET12	CAAT-box	CAAT	1197	4	-	Nicotiana glutinosa	core promoter element	Other elements
CgoSWEET12	CAAT-box	CAAT	1214	4	+	Nicotiana glutinosa	core promoter element	Other elements
CgoSWEET12	CAAT-box	CAAT	1249	4	+	Nicotiana glutinosa	core promoter element	Other elements
CgoSWEET12	CAAT-box	CAAT	1781	4	-	Nicotiana glutinosa	core promoter element	Other elements
CgoSWEET12	CAAT-box	CAAT	1875	4	+	Nicotiana glutinosa	core promoter element	Other elements
CgoSWEET12	Box 4	ATTAAT	43	6	+	Petroselinum crispum	part of a conserved DNA module involved in light responsiveness	Light responsive
CgoSWEET12	Box 4	ATTAAT	1463	6	-	Petroselinum crispum	part of a conserved DNA module involved in light responsiveness	Light responsive
CgoSWEET12	CAT-box	GCCACT	99	6	-	Arabidopsis thaliana	cis-acting regulatory element related to meristem expression	Related to meristem specific activation
CgoSWEET12	GT1-motif	GGTTAA	1642	6	+	Arabidopsis thaliana	light responsive element	Light responsive
CgoSWEET12	ACE	GCGACGTACC	1706	9	+	Petroselinum crispum	cis-acting element involved in light responsiveness	Light responsive
CgoSWEET12	TC-rich repeats	ATTCTCTAAC	1823	9	+	Nicotiana tabacum	cis-acting element involved in defense and stress responsiveness	Defense and stress responsive
CgoSWEET12	O2-site	GATGATGTGG	1741	9	-	Zea mays	cis-acting regulatory element involved in zein metabolism regulation	Other elements
CgoSWEET12	ACA-motif	AATCACAACCATA	931	12	-	Arabidopsis thaliana	part of gapA in (gapA-CMA1) involved with light responsiveness	Light responsive
CgoSWEET12	ARE	AAACCA	1128	6	+	Zea mays	cis-acting regulatory element essential for the anaerobic induction	Anaerobic induction element
CgoSWEET12	ARE	AAACCA	1144	6	-	Zea mays	cis-acting regulatory element essential for the anaerobic induction	Anaerobic induction element
CgoSWEET12	ARE	AAACCA	1333	6	+	Zea mays	cis-acting regulatory element essential for the anaerobic induction	Anaerobic induction element
CgoSWEET12	ARE	AAACCA	1493	6	-	Zea mays	cis-acting regulatory element essential for the anaerobic induction	Anaerobic induction element
CgoSWEET12	ARE	AAACCA	1547	6	+	Zea mays	cis-acting regulatory element essential for the anaerobic induction	Anaerobic induction element
CgoSWEET12	ARE	AAACCA	1569	6	+	Zea mays	cis-acting regulatory element essential for the anaerobic induction	Anaerobic induction element
CgoSWEET12	ARE	AAACCA	1623	6	-	Zea mays	cis-acting regulatory element essential for the anaerobic induction	Anaerobic induction element
CgoSWEET12	ARE	AAACCA	1647	6	+	Zea mays	cis-acting regulatory element essential for the anaerobic induction	Anaerobic induction element
CgoSWEET12	TCA-element	CCATCTTTTT	1812	9	+	Nicotiana tabacum	cis-acting element involved in salicylic acid responsiveness	Salicylic acid responsive
CgoSWEET12	TATA-box	TATA	15	4	+	Arabidopsis thaliana	core promoter element around -30 of transcription start	Other elements
CgoSWEET12	TATA-box	TAAAGATT	88	8	+	Arabidopsis thaliana	core promoter element around -30 of transcription start	Other elements
CgoSWEET12	TATA-box	TATA	306	4	+	Arabidopsis thaliana	core promoter element around -30 of transcription start	Other elements
CgoSWEET12	TATA-box	TATA	334	4	+	Arabidopsis thaliana	core promoter element around -30 of transcription start	Other elements
CgoSWEET12	TATA-box	TATTTAAA	361	8	-	Arabidopsis thaliana	core promoter element around -30 of transcription start	Other elements
CgoSWEET12	TATA-box	TATA	446	4	+	Arabidopsis thaliana	core promoter element around -30 of transcription start	Other elements
CgoSWEET12	TATA-box	TATA	506	4	+	Arabidopsis thaliana	core promoter element around -30 of transcription start	Other elements
CgoSWEET12	TATA-box	TATA	779	4	+	Arabidopsis thaliana	core promoter element around -30 of transcription start	Other elements
CgoSWEET12	TATA-box	TATA	821	4	+	Arabidopsis thaliana	core promoter element around -30 of transcription start	Other elements
CgoSWEET12	TATA-box	TATA	904	4	+	Arabidopsis thaliana	core promoter element around -30 of transcription start	Other elements
CgoSWEET12	TATA-box	TATA	955	4	+	Arabidopsis thaliana	core promoter element around -30 of transcription start	Other elements
CgoSWEET12	TATA-box	TATA	1201	4	-	Arabidopsis thaliana	core promoter element around -30 of transcription start	Other elements
CgoSWEET12	TATA-box	TATA	1276	4	-	Arabidopsis thaliana	core promoter element around -30 of transcription start	Other elements
CgoSWEET12	TATA-box	TACATAAA	1456	8	+	Oryza sativa	core promoter element around -30 of transcription start	Other elements
CgoSWEET12	TATA-box	TATA	1483	4	-	Arabidopsis thaliana	core promoter element around -30 of transcription start	Other elements
CgoSWEET12	TATA-box	TATA	1678	4	-	Arabidopsis thaliana	core promoter element around -30 of transcription start	Other elements
CgoSWEET12	TATA-box	TATA	1776	4	-	Arabidopsis thaliana	core promoter element around -30 of transcription start	Other elements
CgoSWEET12	TATA-box	TATA	1939	4	-	Arabidopsis thaliana	core promoter element around -30 of transcription start	Other elements
CgoSWEET12	CAAT-box	CAAAT	183	5	+	Pisum sativum	common cis-acting element in promoter and enhancer regions	Other elements
CgoSWEET12	CAAT-box	CAAAT	368	5	-	Pisum sativum	common cis-acting element in promoter and enhancer regions	Other elements
CgoSWEET12	CAAT-box	CAAAT	439	5	-	Pisum sativum	common cis-acting element in promoter and enhancer regions	Other elements
CgoSWEET12	CAAT-box	CAAAT	542	5	+	Pisum sativum	common cis-acting element in promoter and enhancer regions	Other elements
CgoSWEET12	CAAT-box	CAAAT	682	5	-	Pisum sativum	common cis-acting element in promoter and enhancer regions	Other elements
CgoSWEET12	CAAT-box	CAAAT	782	5	-	Pisum sativum	common cis-acting element in promoter and enhancer regions	Other elements
CgoSWEET12	CAAT-box	CAAAT	831	5	+	Pisum sativum	common cis-acting element in promoter and enhancer regions	Other elements
CgoSWEET12	CAAT-box	CAAAT	899	5	+	Pisum sativum	common cis-acting element in promoter and enhancer regions	Other elements
CgoSWEET12	CAAT-box	CCAAT	1043	5	-	Arabidopsis thaliana	common cis-acting element in promoter and enhancer regions	Other elements
CgoSWEET12	CAAT-box	CAAAT	1107	5	+	Pisum sativum	common cis-acting element in promoter and enhancer regions	Other elements
CgoSWEET12	CAAT-box	CAAAT	1141	5	-	Pisum sativum	common cis-acting element in promoter and enhancer regions	Other elements
CgoSWEET12	CAAT-box	CAAAT	1182	5	-	Pisum sativum	common cis-acting element in promoter and enhancer regions	Other elements
CgoSWEET12	CAAT-box	CCAAT	1374	5	-	Arabidopsis thaliana	common cis-acting element in promoter and enhancer regions	Other elements
CgoSWEET12	CAAT-box	CAAAT	1499	5	-	Pisum sativum	common cis-acting element in promoter and enhancer regions	Other elements
CgoSWEET12	CAAT-box	CAAAT	1527	5	+	Pisum sativum	common cis-acting element in promoter and enhancer regions	Other elements
CgoSWEET12	CAAT-box	CAAAT	1580	5	+	Pisum sativum	common cis-acting element in promoter and enhancer regions	Other elements
CgoSWEET12	CAAT-box	CAAAT	1605	5	+	Pisum sativum	common cis-acting element in promoter and enhancer regions	Other elements
CgoSWEET12	CAAT-box	CAAAT	1630	5	-	Pisum sativum	common cis-acting element in promoter and enhancer regions	Other elements
CgoSWEET12	CAAT-box	CAAAT	1651	5	+	Pisum sativum	common cis-acting element in promoter and enhancer regions	Other elements
CgoSWEET13	CAAT-box	CAAT	473	4	-	Nicotiana glutinosa	core promoter element	Other elements
CgoSWEET13	CAAT-box	CAAT	522	4	-	Nicotiana glutinosa	core promoter element	Other elements
CgoSWEET13	CAAT-box	CAAT	586	4	+	Nicotiana glutinosa	core promoter element	Other elements
CgoSWEET13	CAAT-box	CAAT	658	4	+	Nicotiana glutinosa	core promoter element	Other elements
CgoSWEET13	CAAT-box	CAAT	745	4	+	Nicotiana glutinosa	core promoter element	Other elements
CgoSWEET13	CAAT-box	CAAT	769	4	+	Nicotiana glutinosa	core promoter element	Other elements
CgoSWEET13	CAAT-box	CAAT	823	4	-	Nicotiana glutinosa	core promoter element	Other elements
CgoSWEET13	CAAT-box	CAAT	976	4	+	Nicotiana glutinosa	core promoter element	Other elements
CgoSWEET13	CAAT-box	CAAT	1215	4	+	Nicotiana glutinosa	core promoter element	Other elements
CgoSWEET13	CAAT-box	CAAT	1366	4	-	Nicotiana glutinosa	core promoter element	Other elements
CgoSWEET13	CAAT-box	CAAT	1411	4	+	Nicotiana glutinosa	core promoter element	Other elements
CgoSWEET13	CAAT-box	CAAT	1459	4	+	Nicotiana glutinosa	core promoter element	Other elements
CgoSWEET13	CAAT-box	CAAT	1502	4	+	Nicotiana glutinosa	core promoter element	Other elements
CgoSWEET13	CAAT-box	CAAT	1564	4	+	Nicotiana glutinosa	core promoter element	Other elements
CgoSWEET13	CAAT-box	CAAT	1895	4	+	Nicotiana glutinosa	core promoter element	Other elements
CgoSWEET13	as-1	TGACG	232	5	+	Arabidopsis thaliana	Salicylic acid responsive	Salicylic acid responsive
CgoSWEET13	as-1	TGACG	426	5	-	Arabidopsis thaliana	Salicylic acid responsive	Salicylic acid responsive
CgoSWEET13	Myb	TAACTG	750	6	+	Arabidopsis thaliana	MYB binding site involved in the drought, low temperature, salt, ABA, and GA stress responses	MYB binding site
CgoSWEET13	Myb	CAACTG	929	6	-	Arabidopsis thaliana	MYB binding site involved in the drought, low temperature, salt, ABA, and GA stress responses	MYB binding site
CgoSWEET13	MBS	CAACAG	753	6	-	Nicotiana tabacum	MYB binding site involved in the drought, low temperature, salt and ABA stress responses	MYB binding site
CgoSWEET13	CTAG-motif	ACTAGCAGAA	552	9	+	Avena sativa	other elements	Other elements
CgoSWEET13	CCGTCC motif	CCGTCC	324	6	-	Nicotiana tabacum	Light responsive	Light responsive
CgoSWEET13	ABRE	CACGTA	1314	6	-	Zea mays	Abscisic acid (ABA) responsive	Abscisic acid responsive
CgoSWEET13	DRE core	GCCGAC	7	6	-	Arabidopsis thaliana	Drought-Responsive Element	Drought responsive element
CgoSWEET13	DRE core	GCCGAC	33	6	-	Arabidopsis thaliana	Drought-Responsive Element	Drought responsive element
CgoSWEET13	DRE core	GCCGAC	59	6	-	Arabidopsis thaliana	Drought-Responsive Element	Drought responsive element
CgoSWEET13	DRE core	GCCGAC	243	6	+	Arabidopsis thaliana	Drought-Responsive Element	Drought responsive element
CgoSWEET13	DRE core	GCCGAC	276	6	-	Arabidopsis thaliana	Drought-Responsive Element	Drought responsive element
CgoSWEET13	TATA-box	TATATA	1552	6	-	Arabidopsis thaliana	core promoter element	Other elements
CgoSWEET13	STRE	AGGGG	1757	5	-	Arabidopsis thaliana	stress response element (STRE)	Stress response element
CgoSWEET13	WUN-motif	AAATTACT	1189	8	-	Nicotiana glutinosa	wound-responsive element	Wound responsive element
CgoSWEET13	MYB	TAACCA	866	6	+	Arabidopsis thaliana	MYB binding site involved in the drought, low temperature, salt, ABA, and GA stress responses	MYB binding site
CgoSWEET13	MYB	TAACCA	1041	6	+	Arabidopsis thaliana	MYB binding site involved in the drought, low temperature, salt, ABA, and GA stress responses	MYB binding site
CgoSWEET13	TATA-box	TATAAAAT	1554	8	+	Arabidopsis thaliana	core promoter element	Other elements
CgoSWEET13	CCGTCC-box	CCGTCC	324	6	-	Petroselinum hortense	related to meristem specific activation	Light responsive
CgoSWEET13	AAGAA-motif	GAAAGAA	1340	7	-	Avena sativa	Abscisic acid (ABA) responsive	Abscisic acid responsive
CgoSWEET13	W box	TTGACC	1695	6	+	Arabidopsis thaliana	core sequence and acts as a binding site for WRKY TFs	Pathogen attack responsive
CgoSWEET13	ABRE	TACGTG	1314	6	+	Zea mays	Abscisic acid (ABA) responsive	Abscisic acid responsive
[truncated: 3,611 more rows]

## Sheet: Table S7
Table S7. Predicted transcription factor binding sites in the promoter regions of four cymbidium species SWEET genes.
Sequence name	Factor name	Start position	End position	Dissimilarity	String	RE equally	RE query
CsiSWEET1	MYB2 [T02536]	2	5	0	AGTT	23.4375	24.5479
CsiSWEET1	MYB2 [T02536]	12	15	0	AGTT	23.4375	24.5479
CsiSWEET1	MYB2 [T02536]	21	24	0	AACG	23.4375	24.5479
CsiSWEET1	MYB2 [T02536]	93	96	0	AACG	23.4375	24.5479
CsiSWEET1	MYB2 [T02536]	122	125	0	AACC	23.4375	24.5479
CsiSWEET1	MYB2 [T02536]	149	152	0	GGTT	23.4375	24.5479
CsiSWEET1	MYB2 [T02536]	317	320	0	AACC	23.4375	24.5479
CsiSWEET1	MYB2 [T02536]	418	421	2.2538	TGTT	7.8125	12.4799
CsiSWEET1	MYB2 [T02536]	455	458	2.2538	AACA	7.8125	12.4799
CsiSWEET1	MYB2 [T02536]	464	467	2.2538	TGTT	7.8125	12.4799
CsiSWEET1	MYB2 [T02536]	500	503	0	GGTT	23.4375	24.5479
CsiSWEET1	MYB2 [T02536]	553	556	0	AGTT	23.4375	24.5479
CsiSWEET1	MYB2 [T02536]	585	588	2.2538	AACA	7.8125	12.4799
CsiSWEET1	MYB2 [T02536]	616	619	2.2538	TGTT	7.8125	12.4799
CsiSWEET1	MYB2 [T02536]	687	690	0	AGTT	23.4375	24.5479
CsiSWEET1	MYB2 [T02536]	694	697	0	AACT	23.4375	24.5479
CsiSWEET1	MYB2 [T02536]	747	750	0	AACT	23.4375	24.5479
CsiSWEET1	MYB2 [T02536]	750	753	2.2538	TGTT	7.8125	12.4799
CsiSWEET1	MYB2 [T02536]	788	791	0	AACT	23.4375	24.5479
CsiSWEET1	MYB2 [T02536]	804	807	0	AACC	23.4375	24.5479
CsiSWEET1	MYB2 [T02536]	853	856	0	GGTT	23.4375	24.5479
CsiSWEET1	MYB2 [T02536]	863	866	0	AACC	23.4375	24.5479
CsiSWEET1	MYB2 [T02536]	908	911	2.2538	AACA	7.8125	12.4799
CsiSWEET1	MYB2 [T02536]	926	929	0	GGTT	23.4375	24.5479
CsiSWEET1	MYB2 [T02536]	970	973	2.2538	AACA	7.8125	12.4799
CsiSWEET1	MYB2 [T02536]	1009	1012	0	AACT	23.4375	24.5479
CsiSWEET1	MYB2 [T02536]	1014	1017	2.2538	TGTT	7.8125	12.4799
CsiSWEET1	MYB2 [T02536]	1046	1049	0	AACT	23.4375	24.5479
CsiSWEET1	MYB2 [T02536]	1096	1099	2.2538	TGTT	7.8125	12.4799
CsiSWEET1	MYB2 [T02536]	1106	1109	2.2538	AACA	7.8125	12.4799
CsiSWEET1	MYB2 [T02536]	1118	1121	2.2538	TGTT	7.8125	12.4799
CsiSWEET1	MYB2 [T02536]	1128	1131	2.2538	TGTT	7.8125	12.4799
CsiSWEET1	MYB2 [T02536]	1136	1139	2.2538	TGTT	7.8125	12.4799
CsiSWEET1	MYB2 [T02536]	1171	1174	0	AGTT	23.4375	24.5479
CsiSWEET1	MYB2 [T02536]	1231	1234	2.2538	TGTT	7.8125	12.4799
CsiSWEET1	MYB2 [T02536]	1239	1242	0	CGTT	23.4375	24.5479
CsiSWEET1	MYB2 [T02536]	1259	1262	0	AACT	23.4375	24.5479
CsiSWEET1	MYB2 [T02536]	1277	1280	0	AGTT	23.4375	24.5479
CsiSWEET1	MYB2 [T02536]	1322	1325	2.2538	AACA	7.8125	12.4799
CsiSWEET1	MYB2 [T02536]	1332	1335	0	AACT	23.4375	24.5479
CsiSWEET1	MYB2 [T02536]	1349	1352	0	AACT	23.4375	24.5479
CsiSWEET1	MYB2 [T02536]	1374	1377	0	AGTT	23.4375	24.5479
CsiSWEET1	MYB2 [T02536]	1509	1512	2.2538	TGTT	7.8125	12.4799
CsiSWEET1	MYB2 [T02536]	1539	1542	0	AACT	23.4375	24.5479
CsiSWEET1	MYB2 [T02536]	1567	1570	0	AACC	23.4375	24.5479
CsiSWEET1	MYB2 [T02536]	1573	1576	0	AACT	23.4375	24.5479
CsiSWEET1	MYB2 [T02536]	1608	1611	0	AACC	23.4375	24.5479
CsiSWEET1	MYB2 [T02536]	1615	1618	0	AACG	23.4375	24.5479
CsiSWEET1	MYB2 [T02536]	1636	1639	2.2538	AACA	7.8125	12.4799
CsiSWEET1	MYB2 [T02536]	1644	1647	0	AGTT	23.4375	24.5479
CsiSWEET1	MYB2 [T02536]	1711	1714	0	AACT	23.4375	24.5479
CsiSWEET1	MYB2 [T02536]	1796	1799	0	CGTT	23.4375	24.5479
CsiSWEET1	MYB2 [T02536]	1811	1814	0	GGTT	23.4375	24.5479
CsiSWEET1	MYB2 [T02536]	1830	1833	0	AACC	23.4375	24.5479
CsiSWEET1	MYB2 [T02536]	1839	1842	0	AACC	23.4375	24.5479
CsiSWEET1	MYB2 [T02536]	1862	1865	0	AACT	23.4375	24.5479
CsiSWEET1	MYB2 [T02536]	1903	1906	0	AACT	23.4375	24.5479
CsiSWEET1	MYB2 [T02536]	1929	1932	0	AGTT	23.4375	24.5479
CsiSWEET1	MYB2 [T02536]	1945	1948	0	AGTT	23.4375	24.5479
CsiSWEET1	MYB2 [T02536]	1971	1974	0	GGTT	23.4375	24.5479
CsiSWEET1	GT-1 [T00339]	24	31	1.26371	GTGGTAAT	0.24414	0.46222
CsiSWEET1	GT-1 [T00339]	562	569	1.26371	ATTTTCAC	0.24414	0.46222
CsiSWEET1	GT-1 [T00339]	1191	1198	2.52741	ATTTTCTC	0.36621	0.49342
CsiSWEET1	HSF1 [T04394]	1	5	0	TAGTT	5.85938	10.4471
CsiSWEET1	HSF1 [T04394]	11	15	0	TAGTT	5.85938	10.4471
CsiSWEET1	HSF1 [T04394]	93	97	2.01686	AACGA	1.95312	2.03286
CsiSWEET1	HSF1 [T04394]	317	321	0	AACCA	5.85938	10.4471
CsiSWEET1	HSF1 [T04394]	417	421	0	TTGTT	5.85938	10.4471
CsiSWEET1	HSF1 [T04394]	585	589	0	AACAA	5.85938	10.4471
CsiSWEET1	HSF1 [T04394]	615	619	0	TTGTT	5.85938	10.4471
CsiSWEET1	HSF1 [T04394]	686	690	0	TAGTT	5.85938	10.4471
CsiSWEET1	HSF1 [T04394]	694	698	0	AACTA	5.85938	10.4471
CsiSWEET1	HSF1 [T04394]	788	792	0	AACTA	5.85938	10.4471
CsiSWEET1	HSF1 [T04394]	804	808	0	AACCA	5.85938	10.4471
CsiSWEET1	HSF1 [T04394]	852	856	0	TGGTT	5.85938	10.4471
CsiSWEET1	HSF1 [T04394]	863	867	0	AACCA	5.85938	10.4471
CsiSWEET1	HSF1 [T04394]	908	912	0	AACAA	5.85938	10.4471
CsiSWEET1	HSF1 [T04394]	970	974	0	AACAA	5.85938	10.4471
CsiSWEET1	HSF1 [T04394]	1117	1121	0	TTGTT	5.85938	10.4471
CsiSWEET1	HSF1 [T04394]	1230	1234	0	TTGTT	5.85938	10.4471
CsiSWEET1	HSF1 [T04394]	1238	1242	2.01686	TCGTT	1.95312	2.03286
CsiSWEET1	HSF1 [T04394]	1332	1336	0	AACTA	5.85938	10.4471
CsiSWEET1	HSF1 [T04394]	1349	1353	0	AACTA	5.85938	10.4471
CsiSWEET1	HSF1 [T04394]	1373	1377	0	TAGTT	5.85938	10.4471
CsiSWEET1	HSF1 [T04394]	1615	1619	2.01686	AACGA	1.95312	2.03286
CsiSWEET1	HSF1 [T04394]	1643	1647	0	TAGTT	5.85938	10.4471
CsiSWEET1	HSF1 [T04394]	1795	1799	2.01686	TCGTT	1.95312	2.03286
CsiSWEET1	SQUA [T03178]	342	349	1.96954	AAAATGAT	0.18311	0.63323
CsiSWEET1	SQUA [T03178]	1124	1131	1.96954	AAAATGTT	0.18311	0.63323
CsiSWEET1	SQUA [T03178]	1132	1139	1.96954	AAAATGTT	0.18311	0.63323
CsiSWEET1	GAMYB [T02679]	612	619	3.79467	TTTTTGTT	0.24414	0.64911
CsiSWEET1	GAMYB [T02679]	908	915	3.87908	AACAAATT	0.24414	0.64911
CsiSWEET1	GAMYB [T02679]	1114	1121	2.58605	ATTTTGTT	0.06104	0.23884
CsiSWEET1	GAMYB [T02679]	1227	1234	3.87908	AATTTGTT	0.24414	0.64911
CsiSWEET1	GAMYB [T02679]	1636	1643	4.70129	AACAGAAT	0.12207	0.23099
CsiSWEET1	SBF-1 [T00739]	912	922	1.68901	AATTAAATATC	0.00572	0.0454
CsiSWEET1	SBF-1 [T00739]	1057	1067	3.45468	AATTAAAATTT	0.0267	0.23379
CsiSWEET1	GT-1 [T01089]	912	922	1.68901	AATTAAATATC	0.00572	0.0454
CsiSWEET1	GT-1 [T01089]	1057	1067	3.45468	AATTAAAATTT	0.0267	0.23379
CsiSWEET1	MCB1 [T06035]	330	338	1.71577	CATGGATGG	0.18311	0.11
CsiSWEET1	MCB1 [T06035]	1145	1153	0.638668	TCATCCATC	0.09155	0.05499
CsiSWEET1	MCB2 [T06036]	330	338	1.71577	CATGGATGG	0.18311	0.11
CsiSWEET1	MCB2 [T06036]	1145	1153	0.638668	TCATCCATC	0.09155	0.05499
CsiSWEET1	Alfin1 [T04733]	174	179	0	GTGGTG	0.97656	0.23858
CsiSWEET1	Alfin1 [T04733]	1164	1169	3.27159	CATCAC	0.97656	0.49255
CsiSWEET1	Alfin1 [T04733]	1832	1837	0	CCCCAC	0.97656	0.23858
CsiSWEET1	Alfin1 [T04733]	1983	1988	3.27159	CCTCAC	0.97656	0.49255
CsiSWEET1	Opaque-2 [T00668]	1201	1209	2.4401	TTATGTCAT	0.09918	0.13323
CsiSWEET1	PF1 [T04784]	1296	1303	3.83334	GGAAAATA	0.30518	0.64094
CsiSWEET1	PF1 [T04784]	1741	1748	3.83334	TATTTTCC	0.30518	0.64094
CsiSWEET1	TRM1 [T05311]	1296	1303	3.56682	GGAAAATA	0.18311	0.22723
CsiSWEET1	TRM1 [T05311]	1741	1748	3.56682	TATTTTCC	0.18311	0.22723
CsiSWEET1	MNB1a [T01059]	980	989	3.0249	TCGCTTTTTT	0.0267	0.05452
CsiSWEET1	MNB1a [T01059]	1417	1426	0.958501	TTTCTTTTTA	0.02289	0.10449
CsiSWEET1	Dof2 [T02690]	980	989	3.0249	TCGCTTTTTT	0.0267	0.05452
CsiSWEET1	Dof2 [T02690]	1417	1426	0.958501	TTTCTTTTTA	0.02289	0.10449
CsiSWEET1	AP3:PI [T03251]	1183	1193	3.5273	CTTTAGTAATT	0.00381	0.01312
CsiSWEET1	DRF1.1 [T05835]	269	282	4.00728	CGGCGGCGGTGGTC	0.00302	0.0001
CsiSWEET1	DRF1.3 [T05837]	269	282	4.00728	CGGCGGCGGTGGTC	0.00302	0.0001
CsiSWEET1	C1 (long form) [T01592]	147	154	4.93537	GCGGTTAG	0.06104	0.01765
CsiSWEET1	DREB1A [T05770]	78	83	0	GTCGGC	0.48828	0.07746
CsiSWEET2	MYB2 [T02536]	61	64	0	AGTT	23.4375	24.5479
CsiSWEET2	MYB2 [T02536]	64	67	2.2538	TGTT	7.8125	12.4799
CsiSWEET2	MYB2 [T02536]	69	72	0	GGTT	23.4375	24.5479
CsiSWEET2	MYB2 [T02536]	106	109	0	GGTT	23.4375	24.5479
CsiSWEET2	MYB2 [T02536]	111	114	0	GGTT	23.4375	24.5479
CsiSWEET2	MYB2 [T02536]	136	139	0	AACT	23.4375	24.5479
CsiSWEET2	MYB2 [T02536]	143	146	0	GGTT	23.4375	24.5479
CsiSWEET2	MYB2 [T02536]	295	298	0	AACT	23.4375	24.5479
CsiSWEET2	MYB2 [T02536]	349	352	0	AACC	23.4375	24.5479
CsiSWEET2	MYB2 [T02536]	354	357	0	AACG	23.4375	24.5479
CsiSWEET2	MYB2 [T02536]	411	414	0	AACC	23.4375	24.5479
CsiSWEET2	MYB2 [T02536]	416	419	2.2538	AACA	7.8125	12.4799
CsiSWEET2	MYB2 [T02536]	419	422	0	AACC	23.4375	24.5479
CsiSWEET2	MYB2 [T02536]	430	433	0	AGTT	23.4375	24.5479
CsiSWEET2	MYB2 [T02536]	444	447	2.2538	TGTT	7.8125	12.4799
CsiSWEET2	MYB2 [T02536]	455	458	0	AGTT	23.4375	24.5479
CsiSWEET2	MYB2 [T02536]	460	463	2.2538	TGTT	7.8125	12.4799
CsiSWEET2	MYB2 [T02536]	499	502	2.2538	AACA	7.8125	12.4799
CsiSWEET2	MYB2 [T02536]	502	505	0	AACT	23.4375	24.5479
CsiSWEET2	MYB2 [T02536]	553	556	2.2538	TGTT	7.8125	12.4799
CsiSWEET2	MYB2 [T02536]	586	589	2.2538	TGTT	7.8125	12.4799
CsiSWEET2	MYB2 [T02536]	607	610	0	AACC	23.4375	24.5479
CsiSWEET2	MYB2 [T02536]	616	619	2.2538	TGTT	7.8125	12.4799
CsiSWEET2	MYB2 [T02536]	683	686	2.2538	TGTT	7.8125	12.4799
CsiSWEET2	MYB2 [T02536]	694	697	0	AGTT	23.4375	24.5479
CsiSWEET2	MYB2 [T02536]	710	713	2.2538	TGTT	7.8125	12.4799
CsiSWEET2	MYB2 [T02536]	720	723	2.2538	TGTT	7.8125	12.4799
CsiSWEET2	MYB2 [T02536]	778	781	0	AACC	23.4375	24.5479
CsiSWEET2	MYB2 [T02536]	834	837	0	AACT	23.4375	24.5479
CsiSWEET2	MYB2 [T02536]	840	843	0	AGTT	23.4375	24.5479
CsiSWEET2	MYB2 [T02536]	868	871	0	AACT	23.4375	24.5479
CsiSWEET2	MYB2 [T02536]	934	937	2.2538	TGTT	7.8125	12.4799
CsiSWEET2	MYB2 [T02536]	942	945	2.2538	TGTT	7.8125	12.4799
CsiSWEET2	MYB2 [T02536]	947	950	2.2538	TGTT	7.8125	12.4799
CsiSWEET2	MYB2 [T02536]	955	958	2.2538	AACA	7.8125	12.4799
CsiSWEET2	MYB2 [T02536]	967	970	0	AACC	23.4375	24.5479
CsiSWEET2	MYB2 [T02536]	996	999	2.2538	TGTT	7.8125	12.4799
CsiSWEET2	MYB2 [T02536]	1000	1003	2.2538	TGTT	7.8125	12.4799
CsiSWEET2	MYB2 [T02536]	1046	1049	0	AACT	23.4375	24.5479
CsiSWEET2	MYB2 [T02536]	1063	1066	0	AACT	23.4375	24.5479
CsiSWEET2	MYB2 [T02536]	1071	1074	0	AGTT	23.4375	24.5479
CsiSWEET2	MYB2 [T02536]	1088	1091	2.2538	TGTT	7.8125	12.4799
CsiSWEET2	MYB2 [T02536]	1143	1146	2.2538	AACA	7.8125	12.4799
CsiSWEET2	MYB2 [T02536]	1161	1164	0	AGTT	23.4375	24.5479
CsiSWEET2	MYB2 [T02536]	1191	1194	0	AGTT	23.4375	24.5479
CsiSWEET2	MYB2 [T02536]	1203	1206	0	AACC	23.4375	24.5479
CsiSWEET2	MYB2 [T02536]	1213	1216	0	AACC	23.4375	24.5479
CsiSWEET2	MYB2 [T02536]	1222	1225	0	AACC	23.4375	24.5479
CsiSWEET2	MYB2 [T02536]	1285	1288	0	AACC	23.4375	24.5479
CsiSWEET2	MYB2 [T02536]	1294	1297	0	GGTT	23.4375	24.5479
CsiSWEET2	MYB2 [T02536]	1337	1340	0	GGTT	23.4375	24.5479
CsiSWEET2	MYB2 [T02536]	1365	1368	0	AACT	23.4375	24.5479
CsiSWEET2	MYB2 [T02536]	1371	1374	0	AACG	23.4375	24.5479
CsiSWEET2	MYB2 [T02536]	1398	1401	0	GGTT	23.4375	24.5479
CsiSWEET2	MYB2 [T02536]	1426	1429	2.2538	TGTT	7.8125	12.4799
CsiSWEET2	MYB2 [T02536]	1443	1446	2.2538	TGTT	7.8125	12.4799
CsiSWEET2	MYB2 [T02536]	1454	1457	0	AACT	23.4375	24.5479
CsiSWEET2	MYB2 [T02536]	1511	1514	2.2538	AACA	7.8125	12.4799
CsiSWEET2	MYB2 [T02536]	1548	1551	2.2538	TGTT	7.8125	12.4799
CsiSWEET2	MYB2 [T02536]	1553	1556	0	AACC	23.4375	24.5479
CsiSWEET2	MYB2 [T02536]	1617	1620	2.2538	TGTT	7.8125	12.4799
CsiSWEET2	MYB2 [T02536]	1646	1649	0	GGTT	23.4375	24.5479
CsiSWEET2	MYB2 [T02536]	1688	1691	0	AGTT	23.4375	24.5479
CsiSWEET2	MYB2 [T02536]	1736	1739	0	AGTT	23.4375	24.5479
CsiSWEET2	MYB2 [T02536]	1807	1810	0	CGTT	23.4375	24.5479
CsiSWEET2	MYB2 [T02536]	1812	1815	0	AACC	23.4375	24.5479
CsiSWEET2	MYB2 [T02536]	1847	1850	0	AACG	23.4375	24.5479
CsiSWEET2	MYB2 [T02536]	1907	1910	0	AACC	23.4375	24.5479
CsiSWEET2	MYB2 [T02536]	1938	1941	2.2538	AACA	7.8125	12.4799
CsiSWEET2	MYB2 [T02536]	1941	1944	0	AACC	23.4375	24.5479
CsiSWEET2	MYB2 [T02536]	1959	1962	0	AACT	23.4375	24.5479
CsiSWEET2	MYB2 [T02536]	1991	1994	0	AACC	23.4375	24.5479
CsiSWEET2	GT-1 [T00339]	1119	1126	1.26371	ATTTTCAC	0.24414	0.46222
CsiSWEET2	HSF1 [T04394]	60	64	0	TAGTT	5.85938	10.4471
CsiSWEET2	HSF1 [T04394]	63	67	0	TTGTT	5.85938	10.4471
CsiSWEET2	HSF1 [T04394]	68	72	0	TGGTT	5.85938	10.4471
CsiSWEET2	HSF1 [T04394]	105	109	0	TGGTT	5.85938	10.4471
CsiSWEET2	HSF1 [T04394]	110	114	0	TGGTT	5.85938	10.4471
CsiSWEET2	HSF1 [T04394]	349	353	0	AACCA	5.85938	10.4471
CsiSWEET2	HSF1 [T04394]	411	415	0	AACCA	5.85938	10.4471
CsiSWEET2	HSF1 [T04394]	416	420	0	AACAA	5.85938	10.4471
CsiSWEET2	HSF1 [T04394]	429	433	0	TAGTT	5.85938	10.4471
CsiSWEET2	HSF1 [T04394]	499	503	0	AACAA	5.85938	10.4471
CsiSWEET2	HSF1 [T04394]	709	713	0	TTGTT	5.85938	10.4471
CsiSWEET2	HSF1 [T04394]	719	723	0	TTGTT	5.85938	10.4471
CsiSWEET2	HSF1 [T04394]	778	782	0	AACCA	5.85938	10.4471
CsiSWEET2	HSF1 [T04394]	834	838	0	AACTA	5.85938	10.4471
CsiSWEET2	HSF1 [T04394]	933	937	0	TTGTT	5.85938	10.4471
CsiSWEET2	HSF1 [T04394]	946	950	0	TTGTT	5.85938	10.4471
CsiSWEET2	HSF1 [T04394]	955	959	0	AACAA	5.85938	10.4471
CsiSWEET2	HSF1 [T04394]	999	1003	0	TTGTT	5.85938	10.4471
CsiSWEET2	HSF1 [T04394]	1070	1074	0	TAGTT	5.85938	10.4471
CsiSWEET2	HSF1 [T04394]	1143	1147	0	AACAA	5.85938	10.4471
CsiSWEET2	HSF1 [T04394]	1190	1194	0	TAGTT	5.85938	10.4471
CsiSWEET2	HSF1 [T04394]	1222	1226	0	AACCA	5.85938	10.4471
CsiSWEET2	HSF1 [T04394]	1285	1289	0	AACCA	5.85938	10.4471
CsiSWEET2	HSF1 [T04394]	1397	1401	0	TGGTT	5.85938	10.4471
CsiSWEET2	HSF1 [T04394]	1454	1458	0	AACTA	5.85938	10.4471
CsiSWEET2	HSF1 [T04394]	1547	1551	0	TTGTT	5.85938	10.4471
CsiSWEET2	HSF1 [T04394]	1616	1620	0	TTGTT	5.85938	10.4471
CsiSWEET2	HSF1 [T04394]	1645	1649	0	TGGTT	5.85938	10.4471
CsiSWEET2	HSF1 [T04394]	1812	1816	0	AACCA	5.85938	10.4471
CsiSWEET2	HSF1 [T04394]	1938	1942	0	AACAA	5.85938	10.4471
CsiSWEET2	SQUA [T03178]	118	125	1.23641	AAAATGTA	0.06104	0.32188
CsiSWEET2	SQUA [T03178]	1147	1154	0.73313	AGCATTTT	0.18311	0.30623
CsiSWEET2	GAMYB [T02679]	416	423	3.32385	AACAACCC	0.18311	0.14826
CsiSWEET2	GAMYB [T02679]	716	723	3.79467	TCTTTGTT	0.24414	0.64911
CsiSWEET2	GAMYB [T02679]	943	950	3.79467	GTTTTGTT	0.24414	0.64911
CsiSWEET2	GAMYB [T02679]	955	962	3.87908	AACAAATT	0.24414	0.64911
CsiSWEET2	GAMYB [T02679]	996	1003	1.20862	TGTTTGTT	0.09155	0.15331
CsiSWEET2	GAMYB [T02679]	1544	1551	2.58605	ATTTTGTT	0.06104	0.23884
CsiSWEET2	GAMYB [T02679]	1613	1620	3.79467	TTTTTGTT	0.24414	0.64911
CsiSWEET2	GAMYB [T02679]	1938	1945	3.32385	AACAACCG	0.18311	0.14826
CsiSWEET2	SBF-1 [T00739]	1057	1067	3.61167	GATTAAAACTT	0.0267	0.23379
CsiSWEET2	SBF-1 [T00739]	1694	1704	3.45468	AATTTTTAATT	0.0267	0.23379
CsiSWEET2	GT-1 [T01089]	1057	1067	3.61167	GATTAAAACTT	0.0267	0.23379
CsiSWEET2	GT-1 [T01089]	1694	1704	3.45468	AATTTTTAATT	0.0267	0.23379
CsiSWEET2	Alfin1 [T04733]	171	176	3.27159	GTGATG	0.97656	0.49255
CsiSWEET2	Alfin1 [T04733]	234	239	3.27159	CATCAC	0.97656	0.49255
CsiSWEET2	Alfin1 [T04733]	440	445	0	GTGGTG	0.97656	0.23858
CsiSWEET2	Alfin1 [T04733]	1886	1891	3.27159	GTGATG	0.97656	0.49255
CsiSWEET2	PF1 [T04784]	245	252	2.54825	TATTGGCG	0.30518	0.58141
CsiSWEET2	PF1 [T04784]	1900	1907	3.8114	CGTAAATA	0.30518	0.64094
CsiSWEET2	MNB1a [T01059]	96	105	0	TTACTTTTTT	0.00763	0.05424
CsiSWEET2	MNB1a [T01059]	1478	1487	4.70398	TATCTTTTTT	0.0248	0.09194
CsiSWEET2	Dof2 [T02690]	96	105	0	TTACTTTTTT	0.00763	0.05424
CsiSWEET2	Dof2 [T02690]	1478	1487	4.70398	TATCTTTTTT	0.0248	0.09194
CsiSWEET2	PBF [T02693]	11	18	1.26042	ATAAAAGG	0.06104	0.11552
CsiSWEET2	PBF [T02693]	43	50	1.26042	GTAAAAGG	0.06104	0.11552
CsiSWEET2	PBF [T02693]	735	742	4.54544	CCTTATAT	0.24414	0.34273
CsiSWEET2	PBF [T02693]	915	922	3.28502	CCTTATGC	0.18311	0.22725
CsiSWEET2	GT-1b [T04286]	333	343	2.65135	ATTTTACTTTA	0.00763	0.04023
CsiSWEET2	DPBF-1 [T04363]	453	462	1.55331	AGAGTTGTGT	0.01144	0.00764
CsiSWEET2	DPBF-2 [T04364]	453	462	1.55331	AGAGTTGTGT	0.01144	0.00764
CsiSWEET2	DEF:GLO [T03216]	429	437	4.25732	TAGTTATGG	0.09155	0.09363
CsiSWEET3	MYB2 [T02536]	9	12	0	AGTT	23.4375	24.5479
CsiSWEET3	MYB2 [T02536]	57	60	0	AACT	23.4375	24.5479
CsiSWEET3	MYB2 [T02536]	142	145	0	AGTT	23.4375	24.5479
CsiSWEET3	MYB2 [T02536]	253	256	0	AACT	23.4375	24.5479
CsiSWEET3	MYB2 [T02536]	345	348	2.2538	TGTT	7.8125	12.4799
CsiSWEET3	MYB2 [T02536]	363	366	0	AACT	23.4375	24.5479
CsiSWEET3	MYB2 [T02536]	457	460	0	AGTT	23.4375	24.5479
CsiSWEET3	MYB2 [T02536]	469	472	0	CGTT	23.4375	24.5479
CsiSWEET3	MYB2 [T02536]	508	511	2.2538	AACA	7.8125	12.4799
CsiSWEET3	MYB2 [T02536]	611	614	2.2538	TGTT	7.8125	12.4799
CsiSWEET3	MYB2 [T02536]	661	664	2.2538	AACA	7.8125	12.4799
CsiSWEET3	MYB2 [T02536]	684	687	0	CGTT	23.4375	24.5479
CsiSWEET3	MYB2 [T02536]	689	692	0	CGTT	23.4375	24.5479
CsiSWEET3	MYB2 [T02536]	696	699	0	AACG	23.4375	24.5479
CsiSWEET3	MYB2 [T02536]	734	737	0	AGTT	23.4375	24.5479
CsiSWEET3	MYB2 [T02536]	782	785	0	CGTT	23.4375	24.5479
CsiSWEET3	MYB2 [T02536]	805	808	0	AGTT	23.4375	24.5479
CsiSWEET3	MYB2 [T02536]	812	815	0	AGTT	23.4375	24.5479
CsiSWEET3	MYB2 [T02536]	961	964	0	AACT	23.4375	24.5479
CsiSWEET3	MYB2 [T02536]	980	983	2.2538	TGTT	7.8125	12.4799
CsiSWEET3	MYB2 [T02536]	1005	1008	0	AGTT	23.4375	24.5479
CsiSWEET3	MYB2 [T02536]	1130	1133	0	CGTT	23.4375	24.5479
CsiSWEET3	MYB2 [T02536]	1188	1191	0	CGTT	23.4375	24.5479
CsiSWEET3	MYB2 [T02536]	1193	1196	0	AACT	23.4375	24.5479
CsiSWEET3	MYB2 [T02536]	1212	1215	0	AACC	23.4375	24.5479
CsiSWEET3	MYB2 [T02536]	1244	1247	2.2538	TGTT	7.8125	12.4799
CsiSWEET3	MYB2 [T02536]	1284	1287	0	AGTT	23.4375	24.5479
CsiSWEET3	MYB2 [T02536]	1318	1321	0	AGTT	23.4375	24.5479
CsiSWEET3	MYB2 [T02536]	1463	1466	2.2538	TGTT	7.8125	12.4799
CsiSWEET3	MYB2 [T02536]	1515	1518	0	AGTT	23.4375	24.5479
CsiSWEET3	MYB2 [T02536]	1578	1581	2.2538	AACA	7.8125	12.4799
CsiSWEET3	MYB2 [T02536]	1598	1601	2.2538	AACA	7.8125	12.4799
CsiSWEET3	MYB2 [T02536]	1610	1613	0	AACT	23.4375	24.5479
CsiSWEET3	MYB2 [T02536]	1623	1626	0	AGTT	23.4375	24.5479
CsiSWEET3	MYB2 [T02536]	1628	1631	0	AACT	23.4375	24.5479
CsiSWEET3	MYB2 [T02536]	1662	1665	2.2538	AACA	7.8125	12.4799
CsiSWEET3	MYB2 [T02536]	1672	1675	2.2538	AACA	7.8125	12.4799
CsiSWEET3	MYB2 [T02536]	1721	1724	0	AGTT	23.4375	24.5479
CsiSWEET3	MYB2 [T02536]	1735	1738	0	AACT	23.4375	24.5479
CsiSWEET3	MYB2 [T02536]	1773	1776	0	AACG	23.4375	24.5479
CsiSWEET3	MYB2 [T02536]	1779	1782	0	AACG	23.4375	24.5479
CsiSWEET3	MYB2 [T02536]	1899	1902	2.2538	TGTT	7.8125	12.4799
CsiSWEET3	MYB2 [T02536]	1919	1922	0	GGTT	23.4375	24.5479
CsiSWEET3	MYB2 [T02536]	1955	1958	0	AGTT	23.4375	24.5479
CsiSWEET3	MYB2 [T02536]	1972	1975	0	AACT	23.4375	24.5479
CsiSWEET3	MYB2 [T02536]	1976	1979	0	GGTT	23.4375	24.5479
CsiSWEET3	HSF1 [T04394]	8	12	0	TAGTT	5.85938	10.4471
CsiSWEET3	HSF1 [T04394]	344	348	0	TTGTT	5.85938	10.4471
CsiSWEET3	HSF1 [T04394]	363	367	0	AACTA	5.85938	10.4471
CsiSWEET3	HSF1 [T04394]	683	687	2.01686	TCGTT	1.95312	2.03286
CsiSWEET3	HSF1 [T04394]	696	700	2.01686	AACGA	1.95312	2.03286
CsiSWEET3	HSF1 [T04394]	961	965	0	AACTA	5.85938	10.4471
CsiSWEET3	HSF1 [T04394]	979	983	0	TTGTT	5.85938	10.4471
CsiSWEET3	HSF1 [T04394]	1462	1466	0	TTGTT	5.85938	10.4471
CsiSWEET3	HSF1 [T04394]	1578	1582	0	AACAA	5.85938	10.4471
CsiSWEET3	HSF1 [T04394]	1598	1602	0	AACAA	5.85938	10.4471
CsiSWEET3	HSF1 [T04394]	1898	1902	0	TTGTT	5.85938	10.4471
CsiSWEET3	HSF1 [T04394]	1975	1979	0	TGGTT	5.85938	10.4471
CsiSWEET3	SQUA [T03178]	213	220	1.23641	TACATTTT	0.06104	0.32188
CsiSWEET3	SQUA [T03178]	1240	1247	1.96954	AAAATGTT	0.18311	0.63323
CsiSWEET3	SQUA [T03178]	1430	1437	1.96954	AAAATGTG	0.18311	0.63323
CsiSWEET3	SQUA [T03178]	1601	1608	1.23641	AAAATGAA	0.06104	0.32188
CsiSWEET3	GAMYB [T02679]	341	348	2.58605	ATTTTGTT	0.06104	0.23884
CsiSWEET3	GAMYB [T02679]	1459	1466	2.58605	ATTTTGTT	0.06104	0.23884
CsiSWEET3	GAMYB [T02679]	1598	1605	2.58605	AACAAAAT	0.06104	0.23884
CsiSWEET3	GAMYB [T02679]	1895	1902	3.79467	GCTTTGTT	0.24414	0.64911
CsiSWEET3	SBF-1 [T00739]	301	311	0	TACATTTAATA	0.00572	0.09389
CsiSWEET3	SBF-1 [T00739]	388	398	0	TATTAAATTTA	0.00572	0.09389
CsiSWEET3	SBF-1 [T00739]	587	597	0.844504	AATTAAATTTT	0.01335	0.15758
CsiSWEET3	SBF-1 [T00739]	766	776	0.844504	AATATTTAATT	0.01335	0.15758
CsiSWEET3	SBF-1 [T00739]	869	879	3.45468	AATTAAAATTT	0.0267	0.23379
CsiSWEET3	GT-1 [T01089]	301	311	0	TACATTTAATA	0.00572	0.09389
CsiSWEET3	GT-1 [T01089]	388	398	0	TATTAAATTTA	0.00572	0.09389
CsiSWEET3	GT-1 [T01089]	587	597	0.844504	AATTAAATTTT	0.01335	0.15758
CsiSWEET3	GT-1 [T01089]	766	776	0.844504	AATATTTAATT	0.01335	0.15758
CsiSWEET3	GT-1 [T01089]	869	879	3.45468	AATTAAAATTT	0.0267	0.23379
CsiSWEET3	MCB1 [T06035]	107	115	1.71577	TAGGGATGG	0.18311	0.11
CsiSWEET3	MCB1 [T06035]	1684	1692	0.638668	CATGGATGC	0.09155	0.05499
CsiSWEET3	MCB2 [T06036]	107	115	1.71577	TAGGGATGG	0.18311	0.11
CsiSWEET3	MCB2 [T06036]	1684	1692	0.638668	CATGGATGC	0.09155	0.05499
CsiSWEET3	Alfin1 [T04733]	673	678	0	GTGGGG	0.97656	0.23858
CsiSWEET3	Alfin1 [T04733]	1141	1146	0	GTGGGG	0.97656	0.23858
CsiSWEET3	Alfin1 [T04733]	1649	1654	3.27159	GTGAGG	0.97656	0.49255
CsiSWEET3	Opaque-2 [T00668]	84	92	2.4401	ATGACATAA	0.09918	0.13323
CsiSWEET3	PF1 [T04784]	738	745	3.8114	CGTAAATA	0.30518	0.64094
CsiSWEET3	TRM1 [T05311]	1265	1272	3.56682	CTTTTTCC	0.18311	0.22723
CsiSWEET3	MNB1a [T01059]	69	78	2.4154	CTGCTTTTTA	0.04578	0.12809
CsiSWEET3	MNB1a [T01059]	160	169	0	TTTCTTTTTT	0.00763	0.05424
CsiSWEET3	MNB1a [T01059]	1041	1050	0.958501	TTTCTTTTTA	0.02289	0.10449
CsiSWEET3	MNB1a [T01059]	1262	1271	0.47925	CTTCTTTTTC	0.01526	0.07591
CsiSWEET3	MNB1a [T01059]	1627	1636	4.70398	TAACTTTTTT	0.0248	0.09194
CsiSWEET3	MNB1a [T01059]	1818	1827	0.47925	CTTCTTTTTC	0.01526	0.07591
CsiSWEET3	Dof2 [T02690]	69	78	2.4154	CTGCTTTTTA	0.04578	0.12809
CsiSWEET3	Dof2 [T02690]	160	169	0	TTTCTTTTTT	0.00763	0.05424
CsiSWEET3	Dof2 [T02690]	1041	1050	0.958501	TTTCTTTTTA	0.02289	0.10449
CsiSWEET3	Dof2 [T02690]	1262	1271	0.47925	CTTCTTTTTC	0.01526	0.07591
CsiSWEET3	Dof2 [T02690]	1627	1636	4.70398	TAACTTTTTT	0.0248	0.09194
CsiSWEET3	Dof2 [T02690]	1818	1827	0.47925	CTTCTTTTTC	0.01526	0.07591
CsiSWEET3	PBF [T02693]	11	18	2.32327	TTAAAAGG	0.06104	0.11548
CsiSWEET3	PIF3 [T04492]	1174	1185	3.27775	TCGTCACGTGCC	0.0217	0.00522
CsiSWEET3	SPF1 [T03975]	1221	1227	0	TACTATT	0.12207	0.47757
CsiSWEET3	TAF-1 [T01090]	1125	1136	1.3843	GGCCACGTTGCT	0.00572	0.00073
CsiSWEET4	MYB2 [T02536]	9	12	0	AACG	23.4375	24.5479
CsiSWEET4	MYB2 [T02536]	11	14	0	CGTT	23.4375	24.5479
CsiSWEET4	MYB2 [T02536]	22	25	2.2538	AACA	7.8125	12.4799
CsiSWEET4	MYB2 [T02536]	77	80	0	AGTT	23.4375	24.5479
CsiSWEET4	MYB2 [T02536]	93	96	0	GGTT	23.4375	24.5479
CsiSWEET4	MYB2 [T02536]	177	180	0	AGTT	23.4375	24.5479
CsiSWEET4	MYB2 [T02536]	228	231	0	AGTT	23.4375	24.5479
CsiSWEET4	MYB2 [T02536]	260	263	0	AACC	23.4375	24.5479
CsiSWEET4	MYB2 [T02536]	371	374	0	AGTT	23.4375	24.5479
CsiSWEET4	MYB2 [T02536]	404	407	0	AACT	23.4375	24.5479
CsiSWEET4	MYB2 [T02536]	427	430	2.2538	TGTT	7.8125	12.4799
CsiSWEET4	MYB2 [T02536]	438	441	2.2538	TGTT	7.8125	12.4799
CsiSWEET4	MYB2 [T02536]	480	483	2.2538	TGTT	7.8125	12.4799
CsiSWEET4	MYB2 [T02536]	559	562	2.2538	AACA	7.8125	12.4799
CsiSWEET4	MYB2 [T02536]	579	582	2.2538	TGTT	7.8125	12.4799
CsiSWEET4	MYB2 [T02536]	607	610	0	AGTT	23.4375	24.5479
CsiSWEET4	MYB2 [T02536]	639	642	2.2538	TGTT	7.8125	12.4799
CsiSWEET4	MYB2 [T02536]	644	647	2.2538	AACA	7.8125	12.4799
CsiSWEET4	MYB2 [T02536]	652	655	0	AGTT	23.4375	24.5479
CsiSWEET4	MYB2 [T02536]	657	660	2.2538	AACA	7.8125	12.4799
CsiSWEET4	MYB2 [T02536]	663	666	0	AACC	23.4375	24.5479
CsiSWEET4	MYB2 [T02536]	740	743	0	AACC	23.4375	24.5479
CsiSWEET4	MYB2 [T02536]	746	749	2.2538	TGTT	7.8125	12.4799
CsiSWEET4	MYB2 [T02536]	770	773	0	CGTT	23.4375	24.5479
CsiSWEET4	MYB2 [T02536]	782	785	2.2538	AACA	7.8125	12.4799
CsiSWEET4	MYB2 [T02536]	802	805	0	AACC	23.4375	24.5479
CsiSWEET4	MYB2 [T02536]	806	809	0	AACT	23.4375	24.5479
CsiSWEET4	MYB2 [T02536]	877	880	2.2538	AACA	7.8125	12.4799
CsiSWEET4	MYB2 [T02536]	897	900	2.2538	TGTT	7.8125	12.4799
CsiSWEET4	MYB2 [T02536]	914	917	2.2538	TGTT	7.8125	12.4799
CsiSWEET4	MYB2 [T02536]	960	963	2.2538	TGTT	7.8125	12.4799
CsiSWEET4	MYB2 [T02536]	1002	1005	0	CGTT	23.4375	24.5479
CsiSWEET4	MYB2 [T02536]	1012	1015	0	AACG	23.4375	24.5479
CsiSWEET4	MYB2 [T02536]	1016	1019	0	CGTT	23.4375	24.5479
CsiSWEET4	MYB2 [T02536]	1039	1042	2.2538	TGTT	7.8125	12.4799
CsiSWEET4	MYB2 [T02536]	1064	1067	2.2538	TGTT	7.8125	12.4799
CsiSWEET4	MYB2 [T02536]	1107	1110	0	AACT	23.4375	24.5479
CsiSWEET4	MYB2 [T02536]	1114	1117	2.2538	TGTT	7.8125	12.4799
CsiSWEET4	MYB2 [T02536]	1122	1125	2.2538	AACA	7.8125	12.4799
CsiSWEET4	MYB2 [T02536]	1141	1144	0	CGTT	23.4375	24.5479
CsiSWEET4	MYB2 [T02536]	1210	1213	0	AACC	23.4375	24.5479
CsiSWEET4	MYB2 [T02536]	1233	1236	0	AGTT	23.4375	24.5479
CsiSWEET4	MYB2 [T02536]	1250	1253	0	AGTT	23.4375	24.5479
CsiSWEET4	MYB2 [T02536]	1269	1272	2.2538	AACA	7.8125	12.4799
CsiSWEET4	MYB2 [T02536]	1272	1275	2.2538	AACA	7.8125	12.4799
CsiSWEET4	MYB2 [T02536]	1294	1297	2.2538	AACA	7.8125	12.4799
CsiSWEET4	MYB2 [T02536]	1320	1323	2.2538	TGTT	7.8125	12.4799
CsiSWEET4	MYB2 [T02536]	1345	1348	2.2538	AACA	7.8125	12.4799
CsiSWEET4	MYB2 [T02536]	1355	1358	0	AGTT	23.4375	24.5479
CsiSWEET4	MYB2 [T02536]	1374	1377	0	AACT	23.4375	24.5479
CsiSWEET4	MYB2 [T02536]	1398	1401	0	GGTT	23.4375	24.5479
CsiSWEET4	MYB2 [T02536]	1405	1408	2.2538	TGTT	7.8125	12.4799
CsiSWEET4	MYB2 [T02536]	1414	1417	0	GGTT	23.4375	24.5479
CsiSWEET4	MYB2 [T02536]	1429	1432	0	GGTT	23.4375	24.5479
CsiSWEET4	MYB2 [T02536]	1478	1481	0	AACT	23.4375	24.5479
CsiSWEET4	MYB2 [T02536]	1506	1509	0	GGTT	23.4375	24.5479
CsiSWEET4	MYB2 [T02536]	1522	1525	2.2538	AACA	7.8125	12.4799
CsiSWEET4	MYB2 [T02536]	1573	1576	0	AACG	23.4375	24.5479
CsiSWEET4	MYB2 [T02536]	1599	1602	0	AGTT	23.4375	24.5479
CsiSWEET4	MYB2 [T02536]	1627	1630	0	GGTT	23.4375	24.5479
CsiSWEET4	MYB2 [T02536]	1781	1784	0	AACG	23.4375	24.5479
CsiSWEET4	MYB2 [T02536]	1792	1795	0	AACC	23.4375	24.5479
CsiSWEET4	MYB2 [T02536]	1801	1804	2.2538	AACA	7.8125	12.4799
CsiSWEET4	MYB2 [T02536]	1835	1838	0	AACG	23.4375	24.5479
CsiSWEET4	MYB2 [T02536]	1837	1840	0	CGTT	23.4375	24.5479
CsiSWEET4	MYB2 [T02536]	1928	1931	0	AGTT	23.4375	24.5479
CsiSWEET4	GT-1 [T00339]	236	243	3.79112	GAGCTAAT	0.24414	0.22332
CsiSWEET4	GT-1 [T00339]	755	762	1.26371	ATTTACTC	0.24414	0.46222
CsiSWEET4	GT-1 [T00339]	903	910	2.52741	ATTTGCAC	0.36621	0.49342
CsiSWEET4	GT-1 [T00339]	994	1001	3.79112	GAGCTAAT	0.24414	0.22332
CsiSWEET4	GT-1 [T00339]	1031	1038	3.79112	GAGCTAAT	0.24414	0.22332
CsiSWEET4	GT-1 [T00339]	1540	1547	2.52741	ATTTTCCC	0.36621	0.49342
CsiSWEET4	HSF1 [T04394]	22	26	0	AACAA	5.85938	10.4471
CsiSWEET4	HSF1 [T04394]	479	483	0	TTGTT	5.85938	10.4471
CsiSWEET4	HSF1 [T04394]	578	582	0	TTGTT	5.85938	10.4471
CsiSWEET4	HSF1 [T04394]	638	642	0	TTGTT	5.85938	10.4471
CsiSWEET4	HSF1 [T04394]	644	648	0	AACAA	5.85938	10.4471
CsiSWEET4	HSF1 [T04394]	745	749	0	TTGTT	5.85938	10.4471
CsiSWEET4	HSF1 [T04394]	802	806	0	AACCA	5.85938	10.4471
CsiSWEET4	HSF1 [T04394]	896	900	0	TTGTT	5.85938	10.4471
CsiSWEET4	HSF1 [T04394]	1001	1005	2.01686	TCGTT	1.95312	2.03286
CsiSWEET4	HSF1 [T04394]	1038	1042	0	TTGTT	5.85938	10.4471
CsiSWEET4	HSF1 [T04394]	1063	1067	0	TTGTT	5.85938	10.4471
CsiSWEET4	HSF1 [T04394]	1122	1126	0	AACAA	5.85938	10.4471
CsiSWEET4	HSF1 [T04394]	1210	1214	0	AACCA	5.85938	10.4471
CsiSWEET4	HSF1 [T04394]	1269	1273	0	AACAA	5.85938	10.4471
CsiSWEET4	HSF1 [T04394]	1272	1276	0	AACAA	5.85938	10.4471
CsiSWEET4	HSF1 [T04394]	1294	1298	0	AACAA	5.85938	10.4471
CsiSWEET4	HSF1 [T04394]	1404	1408	0	TTGTT	5.85938	10.4471
CsiSWEET4	HSF1 [T04394]	1413	1417	0	TGGTT	5.85938	10.4471
CsiSWEET4	HSF1 [T04394]	1428	1432	0	TGGTT	5.85938	10.4471
CsiSWEET4	HSF1 [T04394]	1505	1509	0	TGGTT	5.85938	10.4471
CsiSWEET4	HSF1 [T04394]	1573	1577	2.01686	AACGA	1.95312	2.03286
CsiSWEET4	SQUA [T03178]	38	45	0	AAAATGCA	0.06104	0.15566
CsiSWEET4	SQUA [T03178]	548	555	1.96954	AAAATGAG	0.18311	0.63323
CsiSWEET4	SQUA [T03178]	1548	1555	0	AAAATGCA	0.06104	0.15566
CsiSWEET4	GAMYB [T02679]	22	29	2.58605	AACAAAAT	0.06104	0.23884
CsiSWEET4	GAMYB [T02679]	644	651	3.79467	AACAAAAG	0.24414	0.64911
CsiSWEET4	GAMYB [T02679]	742	749	3.79467	CCTTTGTT	0.24414	0.64911
CsiSWEET4	GAMYB [T02679]	1060	1067	3.79467	TTTTTGTT	0.24414	0.64911
CsiSWEET4	GAMYB [T02679]	1122	1129	3.79467	AACAAAAA	0.24414	0.64911
CsiSWEET4	SBF-1 [T00739]	349	359	2.61018	TATTAAAAATA	0.01335	0.14816
CsiSWEET4	SBF-1 [T00739]	1155	1165	0	GATTAAATTTT	0.00572	0.09389
CsiSWEET4	GT-1 [T01089]	349	359	2.61018	TATTAAAAATA	0.01335	0.14816
CsiSWEET4	GT-1 [T01089]	1155	1165	0	GATTAAATTTT	0.00572	0.09389
CsiSWEET4	MCB1 [T06035]	677	685	1.71577	GACGGATGC	0.18311	0.11
CsiSWEET4	MCB1 [T06035]	765	773	2.15421	CCATCCGTT	0.03052	0.02795
CsiSWEET4	MCB2 [T06036]	677	685	1.71577	GACGGATGC	0.18311	0.11
CsiSWEET4	MCB2 [T06036]	765	773	2.15421	CCATCCGTT	0.03052	0.02795
CsiSWEET4	Alfin1 [T04733]	437	442	1.6358	GTGTTG	1.95312	0.73066
CsiSWEET4	Alfin1 [T04733]	784	789	3.27159	CATCAC	0.97656	0.49255
CsiSWEET4	Alfin1 [T04733]	1749	1754	1.6358	CAGCAC	1.95312	0.73066
CsiSWEET4	Alfin1 [T04733]	1794	1799	0	CCCCAC	0.97656	0.23858
CsiSWEET4	Opaque-2 [T00668]	103	111	2.4711	ACAAGTCAT	0.09918	0.13323
CsiSWEET4	Opaque-2 [T00668]	488	496	2.58838	ATGACTTGA	0.09918	0.13323
CsiSWEET4	PF1 [T04784]	494	501	1.26315	TGAAAATA	0.18311	0.41002
CsiSWEET4	PF1 [T04784]	837	844	1.26315	TGACAATA	0.18311	0.41002
CsiSWEET4	PF1 [T04784]	902	909	1.26315	TATTTGCA	0.18311	0.41002
CsiSWEET4	PF1 [T04784]	1051	1058	3.83334	GGAAAATA	0.30518	0.64094
CsiSWEET4	PF1 [T04784]	1539	1546	3.83334	TATTTTCC	0.30518	0.64094
CsiSWEET4	PF1 [T04784]	1920	1927	1.26315	TATTTTCA	0.18311	0.41002
CsiSWEET4	TRM1 [T05311]	1051	1058	3.56682	GGAAAATA	0.18311	0.22723
CsiSWEET4	TRM1 [T05311]	1539	1546	3.56682	TATTTTCC	0.18311	0.22723
CsiSWEET4	MNB1a [T01059]	822	831	1.56799	TCTCTTTTTT	0.03242	0.13956
CsiSWEET4	Dof2 [T02690]	822	831	1.56799	TCTCTTTTTT	0.03242	0.13956
CsiSWEET4	SPF1 [T03975]	1081	1087	0	TACTATT	0.12207	0.47757
CsiSWEET5	MYB2 [T02536]	16	19	0	GGTT	23.4375	24.5479
CsiSWEET5	MYB2 [T02536]	52	55	2.2538	TGTT	7.8125	12.4799
CsiSWEET5	MYB2 [T02536]	58	61	2.2538	TGTT	7.8125	12.4799
CsiSWEET5	MYB2 [T02536]	69	72	0	CGTT	23.4375	24.5479
CsiSWEET5	MYB2 [T02536]	89	92	2.2538	AACA	7.8125	12.4799
CsiSWEET5	MYB2 [T02536]	107	110	0	GGTT	23.4375	24.5479
CsiSWEET5	MYB2 [T02536]	123	126	0	GGTT	23.4375	24.5479
CsiSWEET5	MYB2 [T02536]	155	158	0	AGTT	23.4375	24.5479
CsiSWEET5	MYB2 [T02536]	198	201	2.2538	TGTT	7.8125	12.4799
CsiSWEET5	MYB2 [T02536]	226	229	0	AACT	23.4375	24.5479
CsiSWEET5	MYB2 [T02536]	240	243	2.2538	AACA	7.8125	12.4799
CsiSWEET5	MYB2 [T02536]	247	250	0	AACC	23.4375	24.5479
CsiSWEET5	MYB2 [T02536]	262	265	2.2538	AACA	7.8125	12.4799
CsiSWEET5	MYB2 [T02536]	265	268	2.2538	AACA	7.8125	12.4799
CsiSWEET5	MYB2 [T02536]	299	302	0	AACG	23.4375	24.5479
CsiSWEET5	MYB2 [T02536]	336	339	0	GGTT	23.4375	24.5479
CsiSWEET5	MYB2 [T02536]	358	361	0	AGTT	23.4375	24.5479
CsiSWEET5	MYB2 [T02536]	364	367	0	AACG	23.4375	24.5479
CsiSWEET5	MYB2 [T02536]	369	372	0	AGTT	23.4375	24.5479
CsiSWEET5	MYB2 [T02536]	424	427	0	GGTT	23.4375	24.5479
CsiSWEET5	MYB2 [T02536]	562	565	0	AACC	23.4375	24.5479
CsiSWEET5	MYB2 [T02536]	627	630	2.2538	AACA	7.8125	12.4799
CsiSWEET5	MYB2 [T02536]	677	680	0	AACC	23.4375	24.5479
CsiSWEET5	MYB2 [T02536]	799	802	0	AACG	23.4375	24.5479
CsiSWEET5	MYB2 [T02536]	832	835	2.2538	AACA	7.8125	12.4799
CsiSWEET5	MYB2 [T02536]	996	999	0	AACC	23.4375	24.5479
CsiSWEET5	MYB2 [T02536]	999	1002	0	CGTT	23.4375	24.5479
CsiSWEET5	MYB2 [T02536]	1038	1041	0	AACC	23.4375	24.5479
CsiSWEET5	MYB2 [T02536]	1058	1061	0	GGTT	23.4375	24.5479
CsiSWEET5	MYB2 [T02536]	1067	1070	2.2538	AACA	7.8125	12.4799
CsiSWEET5	MYB2 [T02536]	1070	1073	0	AACC	23.4375	24.5479
CsiSWEET5	MYB2 [T02536]	1084	1087	0	AACC	23.4375	24.5479
CsiSWEET5	MYB2 [T02536]	1225	1228	2.2538	TGTT	7.8125	12.4799
CsiSWEET5	MYB2 [T02536]	1250	1253	2.2538	AACA	7.8125	12.4799
CsiSWEET5	MYB2 [T02536]	1258	1261	0	AACC	23.4375	24.5479
CsiSWEET5	MYB2 [T02536]	1265	1268	2.2538	TGTT	7.8125	12.4799
CsiSWEET5	MYB2 [T02536]	1270	1273	2.2538	TGTT	7.8125	12.4799
CsiSWEET5	MYB2 [T02536]	1347	1350	2.2538	TGTT	7.8125	12.4799
CsiSWEET5	MYB2 [T02536]	1368	1371	2.2538	TGTT	7.8125	12.4799
CsiSWEET5	MYB2 [T02536]	1382	1385	2.2538	TGTT	7.8125	12.4799
CsiSWEET5	MYB2 [T02536]	1391	1394	0	CGTT	23.4375	24.5479
CsiSWEET5	MYB2 [T02536]	1416	1419	0	AACT	23.4375	24.5479
CsiSWEET5	MYB2 [T02536]	1425	1428	0	AACT	23.4375	24.5479
CsiSWEET5	MYB2 [T02536]	1440	1443	0	AACT	23.4375	24.5479
CsiSWEET5	MYB2 [T02536]	1467	1470	0	GGTT	23.4375	24.5479
CsiSWEET5	MYB2 [T02536]	1491	1494	0	CGTT	23.4375	24.5479
CsiSWEET5	MYB2 [T02536]	1525	1528	0	AGTT	23.4375	24.5479
CsiSWEET5	MYB2 [T02536]	1531	1534	0	AACC	23.4375	24.5479
CsiSWEET5	MYB2 [T02536]	1583	1586	2.2538	TGTT	7.8125	12.4799
CsiSWEET5	MYB2 [T02536]	1663	1666	0	AGTT	23.4375	24.5479
CsiSWEET5	MYB2 [T02536]	1703	1706	0	CGTT	23.4375	24.5479
CsiSWEET5	MYB2 [T02536]	1735	1738	0	AACG	23.4375	24.5479
CsiSWEET5	MYB2 [T02536]	1818	1821	0	CGTT	23.4375	24.5479
CsiSWEET5	MYB2 [T02536]	1887	1890	0	AACG	23.4375	24.5479
CsiSWEET5	MYB2 [T02536]	1904	1907	2.2538	AACA	7.8125	12.4799
CsiSWEET5	MYB2 [T02536]	1949	1952	0	AACC	23.4375	24.5479
CsiSWEET5	GT-1 [T00339]	681	688	1.26371	GTGATAAT	0.24414	0.46222
CsiSWEET5	GT-1 [T00339]	934	941	0	ATTTACAC	0.06104	0.15576
CsiSWEET5	GT-1 [T00339]	1346	1353	0	GTGTTAAT	0.06104	0.15576
CsiSWEET5	GT-1 [T00339]	1606	1613	2.52741	GGGGAAAT	0.36621	0.49342
CsiSWEET5	GT-1 [T00339]	1901	1908	0	ATTAACAC	0.06104	0.15576
CsiSWEET5	HSF1 [T04394]	240	244	0	AACAA	5.85938	10.4471
CsiSWEET5	HSF1 [T04394]	262	266	0	AACAA	5.85938	10.4471
CsiSWEET5	HSF1 [T04394]	335	339	0	TGGTT	5.85938	10.4471
CsiSWEET5	HSF1 [T04394]	357	361	0	TAGTT	5.85938	10.4471
CsiSWEET5	HSF1 [T04394]	364	368	2.01686	AACGA	1.95312	2.03286
CsiSWEET5	HSF1 [T04394]	562	566	0	AACCA	5.85938	10.4471
CsiSWEET5	HSF1 [T04394]	799	803	2.01686	AACGA	1.95312	2.03286
CsiSWEET5	HSF1 [T04394]	1057	1061	0	TGGTT	5.85938	10.4471
CsiSWEET5	HSF1 [T04394]	1067	1071	0	AACAA	5.85938	10.4471
CsiSWEET5	HSF1 [T04394]	1070	1074	0	AACCA	5.85938	10.4471
CsiSWEET5	HSF1 [T04394]	1224	1228	0	TTGTT	5.85938	10.4471
CsiSWEET5	HSF1 [T04394]	1250	1254	0	AACAA	5.85938	10.4471
CsiSWEET5	HSF1 [T04394]	1264	1268	0	TTGTT	5.85938	10.4471
CsiSWEET5	HSF1 [T04394]	1269	1273	0	TTGTT	5.85938	10.4471
CsiSWEET5	HSF1 [T04394]	1390	1394	2.01686	TCGTT	1.95312	2.03286
CsiSWEET5	HSF1 [T04394]	1490	1494	2.01686	TCGTT	1.95312	2.03286
CsiSWEET5	HSF1 [T04394]	1524	1528	0	TAGTT	5.85938	10.4471
CsiSWEET5	SQUA [T03178]	1297	1304	1.23641	TTCATTTT	0.06104	0.32188
CsiSWEET5	SQUA [T03178]	1638	1645	0.73313	CGCATTTT	0.18311	0.30623
CsiSWEET5	GAMYB [T02679]	240	247	3.79467	AACAAAGA	0.24414	0.64911
CsiSWEET5	GAMYB [T02679]	1067	1074	3.32385	AACAACCA	0.18311	0.14826
CsiSWEET5	GAMYB [T02679]	1221	1228	2.58605	ATTTTGTT	0.06104	0.23884
CsiSWEET5	GAMYB [T02679]	1261	1268	3.79467	CTTTTGTT	0.24414	0.64911
CsiSWEET5	GAMYB [T02679]	1266	1273	3.79467	GTTTTGTT	0.24414	0.64911
CsiSWEET5	MCB1 [T06035]	322	330	4.87794	ATGGGATGA	0.09155	0.05499
CsiSWEET5	MCB2 [T06036]	322	330	4.87794	ATGGGATGA	0.09155	0.05499
CsiSWEET5	Alfin1 [T04733]	40	45	1.6358	GTGTGG	1.95312	0.73066
CsiSWEET5	Alfin1 [T04733]	42	47	0	GTGGGG	0.97656	0.23858
CsiSWEET5	Alfin1 [T04733]	264	269	1.6358	CAACAC	1.95312	0.73066
CsiSWEET5	Alfin1 [T04733]	379	384	0	CACCAC	0.97656	0.23858
CsiSWEET5	Alfin1 [T04733]	503	508	0	GTGGGG	0.97656	0.23858
CsiSWEET5	Alfin1 [T04733]	530	535	0	GTGGTG	0.97656	0.23858
CsiSWEET5	Alfin1 [T04733]	944	949	3.27159	CATCAC	0.97656	0.49255
CsiSWEET5	Alfin1 [T04733]	976	981	3.27159	GTGATG	0.97656	0.49255
CsiSWEET5	Alfin1 [T04733]	1582	1587	1.6358	GTGTTG	1.95312	0.73066
CsiSWEET5	Opaque-2 [T00668]	327	335	2.32282	ATGACATAT	0.09918	0.13323
CsiSWEET5	Opaque-2 [T00668]	772	780	2.31077	ATGACACGT	0.09918	0.13323
CsiSWEET5	PF1 [T04784]	466	473	3.83334	GGAAAATA	0.30518	0.64094
CsiSWEET5	PF1 [T04784]	1273	1280	3.83334	TATTTTCT	0.30518	0.64094
CsiSWEET5	PF1 [T04784]	1371	1378	1.26315	TATTGTCA	0.18311	0.41002
CsiSWEET5	PF1 [T04784]	1385	1392	2.54825	TATTGTCG	0.30518	0.58141
CsiSWEET5	TRM1 [T05311]	466	473	3.56682	GGAAAATA	0.18311	0.22723
CsiSWEET5	MNB1a [T01059]	687	696	1.4569	ATCCTTTTTT	0.03242	0.13956
CsiSWEET5	Dof2 [T02690]	687	696	1.4569	ATCCTTTTTT	0.03242	0.13956
CsiSWEET5	C1 (long form) [T01592]	1783	1790	0	GCCGGTAG	0.09155	0.02188
CsiSWEET5	DREB1A [T05770]	522	527	0	GTCGGC	0.48828	0.07746
CsiSWEET5	PBF [T02693]	689	696	0	CCTTTTTT	0.18311	0.22721
CsiSWEET5	PBF [T02693]	1260	1267	0	CCTTTTGT	0.18311	0.22721
CsiSWEET5	GT-1b [T04286]	1302	1312	0.857824	TTTTTACTATA	0.01144	0.06735
CsiSWEET5	DEF:GLO [T03216]	329	337	1.18053	GACATATGG	0.04578	0.06307
CsiSWEET5	DEF:GLO [T03216]	1498	1506	0	TAAATATGG	0.06866	0.16182
CsiSWEET5	SPF1 [T03975]	1189	1195	0	TACTATT	0.12207	0.47757
CsiSWEET6	MYB2 [T02536]	3	6	0	AACT	23.4375	24.5479
CsiSWEET6	MYB2 [T02536]	95	98	2.2538	AACA	7.8125	12.4799
CsiSWEET6	MYB2 [T02536]	98	101	2.2538	AACA	7.8125	12.4799
CsiSWEET6	MYB2 [T02536]	101	104	2.2538	AACA	7.8125	12.4799
CsiSWEET6	MYB2 [T02536]	110	113	0	AACT	23.4375	24.5479
CsiSWEET6	MYB2 [T02536]	150	153	2.2538	AACA	7.8125	12.4799
CsiSWEET6	MYB2 [T02536]	164	167	0	AGTT	23.4375	24.5479
CsiSWEET6	MYB2 [T02536]	199	202	0	AACT	23.4375	24.5479
CsiSWEET6	MYB2 [T02536]	247	250	0	AGTT	23.4375	24.5479
CsiSWEET6	MYB2 [T02536]	271	274	2.2538	AACA	7.8125	12.4799
CsiSWEET6	MYB2 [T02536]	528	531	0	AACT	23.4375	24.5479
CsiSWEET6	MYB2 [T02536]	559	562	0	AGTT	23.4375	24.5479
CsiSWEET6	MYB2 [T02536]	612	615	0	AGTT	23.4375	24.5479
CsiSWEET6	MYB2 [T02536]	618	621	2.2538	AACA	7.8125	12.4799
CsiSWEET6	MYB2 [T02536]	621	624	0	AACC	23.4375	24.5479
CsiSWEET6	MYB2 [T02536]	766	769	2.2538	TGTT	7.8125	12.4799
CsiSWEET6	MYB2 [T02536]	774	777	2.2538	TGTT	7.8125	12.4799
CsiSWEET6	MYB2 [T02536]	806	809	2.2538	AACA	7.8125	12.4799
CsiSWEET6	MYB2 [T02536]	838	841	2.2538	AACA	7.8125	12.4799
CsiSWEET6	MYB2 [T02536]	911	914	0	GGTT	23.4375	24.5479
CsiSWEET6	MYB2 [T02536]	957	960	2.2538	AACA	7.8125	12.4799
CsiSWEET6	MYB2 [T02536]	962	965	2.2538	TGTT	7.8125	12.4799
CsiSWEET6	MYB2 [T02536]	981	984	0	GGTT	23.4375	24.5479
CsiSWEET6	MYB2 [T02536]	1004	1007	0	GGTT	23.4375	24.5479
CsiSWEET6	MYB2 [T02536]	1047	1050	0	AGTT	23.4375	24.5479
CsiSWEET6	MYB2 [T02536]	1071	1074	0	AACC	23.4375	24.5479
CsiSWEET6	MYB2 [T02536]	1076	1079	0	AACC	23.4375	24.5479
CsiSWEET6	MYB2 [T02536]	1103	1106	2.2538	AACA	7.8125	12.4799
CsiSWEET6	MYB2 [T02536]	1107	1110	0	AACC	23.4375	24.5479
CsiSWEET6	MYB2 [T02536]	1123	1126	0	AGTT	23.4375	24.5479
CsiSWEET6	MYB2 [T02536]	1126	1129	2.2538	TGTT	7.8125	12.4799
CsiSWEET6	MYB2 [T02536]	1134	1137	2.2538	TGTT	7.8125	12.4799
CsiSWEET6	MYB2 [T02536]	1140	1143	0	GGTT	23.4375	24.5479
CsiSWEET6	MYB2 [T02536]	1152	1155	0	AGTT	23.4375	24.5479
CsiSWEET6	MYB2 [T02536]	1197	1200	2.2538	AACA	7.8125	12.4799
CsiSWEET6	MYB2 [T02536]	1216	1219	2.2538	AACA	7.8125	12.4799
CsiSWEET6	MYB2 [T02536]	1244	1247	0	AACT	23.4375	24.5479
CsiSWEET6	MYB2 [T02536]	1275	1278	0	AACT	23.4375	24.5479
CsiSWEET6	MYB2 [T02536]	1305	1308	0	AACT	23.4375	24.5479
CsiSWEET6	MYB2 [T02536]	1313	1316	0	AGTT	23.4375	24.5479
CsiSWEET6	MYB2 [T02536]	1322	1325	0	AACC	23.4375	24.5479
CsiSWEET6	MYB2 [T02536]	1387	1390	0	AACC	23.4375	24.5479
CsiSWEET6	MYB2 [T02536]	1482	1485	0	GGTT	23.4375	24.5479
CsiSWEET6	MYB2 [T02536]	1491	1494	0	GGTT	23.4375	24.5479
CsiSWEET6	MYB2 [T02536]	1513	1516	2.2538	AACA	7.8125	12.4799
CsiSWEET6	MYB2 [T02536]	1517	1520	0	AACC	23.4375	24.5479
CsiSWEET6	MYB2 [T02536]	1529	1532	0	AACC	23.4375	24.5479
CsiSWEET6	MYB2 [T02536]	1536	1539	0	AACC	23.4375	24.5479
CsiSWEET6	MYB2 [T02536]	1542	1545	0	AGTT	23.4375	24.5479
CsiSWEET6	MYB2 [T02536]	1552	1555	0	AGTT	23.4375	24.5479
CsiSWEET6	MYB2 [T02536]	1558	1561	0	AACC	23.4375	24.5479
CsiSWEET6	MYB2 [T02536]	1578	1581	0	AGTT	23.4375	24.5479
CsiSWEET6	MYB2 [T02536]	1590	1593	0	AACC	23.4375	24.5479
CsiSWEET6	MYB2 [T02536]	1606	1609	0	AACT	23.4375	24.5479
CsiSWEET6	MYB2 [T02536]	1631	1634	0	GGTT	23.4375	24.5479
CsiSWEET6	MYB2 [T02536]	1637	1640	0	AACC	23.4375	24.5479
CsiSWEET6	MYB2 [T02536]	1658	1661	0	AGTT	23.4375	24.5479
CsiSWEET6	MYB2 [T02536]	1671	1674	2.2538	TGTT	7.8125	12.4799
CsiSWEET6	MYB2 [T02536]	1709	1712	0	AACC	23.4375	24.5479
CsiSWEET6	MYB2 [T02536]	1804	1807	2.2538	TGTT	7.8125	12.4799
CsiSWEET6	MYB2 [T02536]	1819	1822	0	AACT	23.4375	24.5479
CsiSWEET6	MYB2 [T02536]	1855	1858	2.2538	AACA	7.8125	12.4799
CsiSWEET6	MYB2 [T02536]	1907	1910	2.2538	AACA	7.8125	12.4799
CsiSWEET6	MYB2 [T02536]	1910	1913	0	AGTT	23.4375	24.5479
CsiSWEET6	MYB2 [T02536]	1924	1927	0	AACT	23.4375	24.5479
CsiSWEET6	GT-1 [T00339]	217	224	2.52741	ATTTCCTC	0.36621	0.49342
CsiSWEET6	HSF1 [T04394]	3	7	0	AACTA	5.85938	10.4471
CsiSWEET6	HSF1 [T04394]	95	99	0	AACAA	5.85938	10.4471
CsiSWEET6	HSF1 [T04394]	98	102	0	AACAA	5.85938	10.4471
CsiSWEET6	HSF1 [T04394]	110	114	0	AACTA	5.85938	10.4471
CsiSWEET6	HSF1 [T04394]	163	167	0	TAGTT	5.85938	10.4471
CsiSWEET6	HSF1 [T04394]	271	275	0	AACAA	5.85938	10.4471
CsiSWEET6	HSF1 [T04394]	618	622	0	AACAA	5.85938	10.4471
CsiSWEET6	HSF1 [T04394]	621	625	0	AACCA	5.85938	10.4471
CsiSWEET6	HSF1 [T04394]	806	810	0	AACAA	5.85938	10.4471
CsiSWEET6	HSF1 [T04394]	910	914	0	TGGTT	5.85938	10.4471
CsiSWEET6	HSF1 [T04394]	957	961	0	AACAA	5.85938	10.4471
CsiSWEET6	HSF1 [T04394]	1003	1007	0	TGGTT	5.85938	10.4471
CsiSWEET6	HSF1 [T04394]	1046	1050	0	TAGTT	5.85938	10.4471
CsiSWEET6	HSF1 [T04394]	1071	1075	0	AACCA	5.85938	10.4471
CsiSWEET6	HSF1 [T04394]	1103	1107	0	AACAA	5.85938	10.4471
CsiSWEET6	HSF1 [T04394]	1107	1111	0	AACCA	5.85938	10.4471
CsiSWEET6	HSF1 [T04394]	1122	1126	0	TAGTT	5.85938	10.4471
CsiSWEET6	HSF1 [T04394]	1125	1129	0	TTGTT	5.85938	10.4471
CsiSWEET6	HSF1 [T04394]	1133	1137	0	TTGTT	5.85938	10.4471
CsiSWEET6	HSF1 [T04394]	1139	1143	0	TGGTT	5.85938	10.4471
CsiSWEET6	HSF1 [T04394]	1197	1201	0	AACAA	5.85938	10.4471
CsiSWEET6	HSF1 [T04394]	1244	1248	0	AACTA	5.85938	10.4471
CsiSWEET6	HSF1 [T04394]	1275	1279	0	AACTA	5.85938	10.4471
CsiSWEET6	HSF1 [T04394]	1322	1326	0	AACCA	5.85938	10.4471
CsiSWEET6	HSF1 [T04394]	1481	1485	0	TGGTT	5.85938	10.4471
CsiSWEET6	HSF1 [T04394]	1490	1494	0	TGGTT	5.85938	10.4471
CsiSWEET6	HSF1 [T04394]	1513	1517	0	AACAA	5.85938	10.4471
CsiSWEET6	HSF1 [T04394]	1529	1533	0	AACCA	5.85938	10.4471
CsiSWEET6	HSF1 [T04394]	1536	1540	0	AACCA	5.85938	10.4471
CsiSWEET6	HSF1 [T04394]	1551	1555	0	TAGTT	5.85938	10.4471
CsiSWEET6	HSF1 [T04394]	1558	1562	0	AACCA	5.85938	10.4471
CsiSWEET6	HSF1 [T04394]	1590	1594	0	AACCA	5.85938	10.4471
CsiSWEET6	HSF1 [T04394]	1630	1634	0	TGGTT	5.85938	10.4471
CsiSWEET6	HSF1 [T04394]	1637	1641	0	AACCA	5.85938	10.4471
CsiSWEET6	HSF1 [T04394]	1657	1661	0	TAGTT	5.85938	10.4471
CsiSWEET6	HSF1 [T04394]	1709	1713	0	AACCA	5.85938	10.4471
CsiSWEET6	HSF1 [T04394]	1924	1928	0	AACTA	5.85938	10.4471
CsiSWEET6	SQUA [T03178]	540	547	1.96954	ATCATTTT	0.18311	0.63323
CsiSWEET6	SQUA [T03178]	969	976	1.96954	ATCATTTT	0.18311	0.63323
CsiSWEET6	SQUA [T03178]	1089	1096	0	AAAATGCA	0.06104	0.15566
CsiSWEET6	SQUA [T03178]	1233	1240	0	AAAATGCA	0.06104	0.15566
CsiSWEET6	GAMYB [T02679]	98	105	4.70129	AACAACAT	0.12207	0.23099
CsiSWEET6	GAMYB [T02679]	618	625	3.32385	AACAACCA	0.18311	0.14826
CsiSWEET6	GAMYB [T02679]	1103	1110	1.20862	AACAAACC	0.09155	0.15331
CsiSWEET6	GAMYB [T02679]	1130	1137	2.58605	ATTTTGTT	0.06104	0.23884
CsiSWEET6	GAMYB [T02679]	1513	1520	1.20862	AACAAACC	0.09155	0.15331
CsiSWEET6	MCB1 [T06035]	227	235	1.71577	CCATCCATA	0.18311	0.11
CsiSWEET6	MCB2 [T06036]	227	235	1.71577	CCATCCATA	0.18311	0.11
CsiSWEET6	Alfin1 [T04733]	149	154	1.6358	CAACAC	1.95312	0.73066
CsiSWEET6	Alfin1 [T04733]	1728	1733	0	CCCCAC	0.97656	0.23858
CsiSWEET6	Alfin1 [T04733]	1733	1738	3.27159	CATCAC	0.97656	0.49255
CsiSWEET6	Alfin1 [T04733]	1736	1741	0	CACCAC	0.97656	0.23858
CsiSWEET6	Alfin1 [T04733]	1746	1751	0	CCCCAC	0.97656	0.23858
CsiSWEET6	Alfin1 [T04733]	1756	1761	3.27159	CCTCAC	0.97656	0.49255
CsiSWEET6	Alfin1 [T04733]	1759	1764	0	CACCAC	0.97656	0.23858
CsiSWEET6	Opaque-2 [T00668]	831	839	4.51631	ATGACACAA	0.19836	0.28324
CsiSWEET6	Opaque-2 [T00668]	862	870	4.5473	ATGACTCGT	0.19836	0.28324
CsiSWEET6	PF1 [T04784]	13	20	1.26315	TGAAAATA	0.18311	0.41002
CsiSWEET6	PF1 [T04784]	280	287	2.5263	TGTAAATA	0.30518	0.58141
CsiSWEET6	PF1 [T04784]	1170	1177	1.26315	TATTTGCA	0.18311	0.41002
CsiSWEET6	TRM1 [T05311]	35	42	3.56682	CTTTTTCC	0.18311	0.22723
CsiSWEET6	TRM1 [T05311]	215	222	1.36855	CAATTTCC	0.03052	0.03768
CsiSWEET6	TRM1 [T05311]	942	949	3.56682	CTTTTTCC	0.18311	0.22723
CsiSWEET6	MNB1a [T01059]	32	41	1.2077	ATTCTTTTTC	0.02289	0.10449
CsiSWEET6	MNB1a [T01059]	788	797	4.70398	AAAAAAGATA	0.0248	0.09194
CsiSWEET6	MNB1a [T01059]	939	948	0.47925	TTTCTTTTTC	0.01526	0.07591
CsiSWEET6	MNB1a [T01059]	1380	1389	1.4569	AAAAAAGAAC	0.03242	0.13956
CsiSWEET6	Dof2 [T02690]	32	41	1.2077	ATTCTTTTTC	0.02289	0.10449
CsiSWEET6	Dof2 [T02690]	788	797	4.70398	AAAAAAGATA	0.0248	0.09194
CsiSWEET6	Dof2 [T02690]	939	948	0.47925	TTTCTTTTTC	0.01526	0.07591
CsiSWEET6	Dof2 [T02690]	1380	1389	1.4569	AAAAAAGAAC	0.03242	0.13956
CsiSWEET6	PBF [T02693]	46	53	4.34786	CAATAAGG	0.24414	0.34273
CsiSWEET6	PBF [T02693]	985	992	2.32327	CCTTTTAG	0.06104	0.11548
CsiSWEET7	MYB2 [T02536]	3	6	0	AACT	23.4375	24.5479
CsiSWEET7	MYB2 [T02536]	16	19	0	AACC	23.4375	24.5479
CsiSWEET7	MYB2 [T02536]	24	27	2.2538	AACA	7.8125	12.4799
CsiSWEET7	MYB2 [T02536]	62	65	0	GGTT	23.4375	24.5479
CsiSWEET7	MYB2 [T02536]	189	192	0	GGTT	23.4375	24.5479
CsiSWEET7	MYB2 [T02536]	255	258	0	CGTT	23.4375	24.5479
CsiSWEET7	MYB2 [T02536]	270	273	0	CGTT	23.4375	24.5479
CsiSWEET7	MYB2 [T02536]	295	298	0	AACC	23.4375	24.5479
CsiSWEET7	MYB2 [T02536]	399	402	2.2538	AACA	7.8125	12.4799
CsiSWEET7	MYB2 [T02536]	402	405	0	AACT	23.4375	24.5479
CsiSWEET7	MYB2 [T02536]	415	418	0	AACT	23.4375	24.5479
CsiSWEET7	MYB2 [T02536]	431	434	2.2538	TGTT	7.8125	12.4799
CsiSWEET7	MYB2 [T02536]	451	454	0	AACT	23.4375	24.5479
CsiSWEET7	MYB2 [T02536]	494	497	0	AACT	23.4375	24.5479
CsiSWEET7	MYB2 [T02536]	516	519	0	AGTT	23.4375	24.5479
CsiSWEET7	MYB2 [T02536]	521	524	2.2538	AACA	7.8125	12.4799
CsiSWEET7	MYB2 [T02536]	568	571	0	AGTT	23.4375	24.5479
CsiSWEET7	MYB2 [T02536]	593	596	2.2538	TGTT	7.8125	12.4799
CsiSWEET7	MYB2 [T02536]	641	644	2.2538	TGTT	7.8125	12.4799
CsiSWEET7	MYB2 [T02536]	669	672	0	GGTT	23.4375	24.5479
CsiSWEET7	MYB2 [T02536]	730	733	0	CGTT	23.4375	24.5479
CsiSWEET7	MYB2 [T02536]	791	794	0	AGTT	23.4375	24.5479
CsiSWEET7	MYB2 [T02536]	836	839	2.2538	AACA	7.8125	12.4799
CsiSWEET7	MYB2 [T02536]	863	866	2.2538	AACA	7.8125	12.4799
CsiSWEET7	MYB2 [T02536]	1015	1018	0	AACT	23.4375	24.5479
CsiSWEET7	MYB2 [T02536]	1056	1059	2.2538	TGTT	7.8125	12.4799
CsiSWEET7	MYB2 [T02536]	1113	1116	0	AACG	23.4375	24.5479
CsiSWEET7	MYB2 [T02536]	1115	1118	0	CGTT	23.4375	24.5479
CsiSWEET7	MYB2 [T02536]	1171	1174	0	AGTT	23.4375	24.5479
CsiSWEET7	MYB2 [T02536]	1250	1253	0	AGTT	23.4375	24.5479
CsiSWEET7	MYB2 [T02536]	1287	1290	2.2538	AACA	7.8125	12.4799
CsiSWEET7	MYB2 [T02536]	1349	1352	0	AGTT	23.4375	24.5479
CsiSWEET7	MYB2 [T02536]	1356	1359	0	GGTT	23.4375	24.5479
CsiSWEET7	MYB2 [T02536]	1361	1364	0	AACT	23.4375	24.5479
CsiSWEET7	MYB2 [T02536]	1366	1369	2.2538	AACA	7.8125	12.4799
CsiSWEET7	MYB2 [T02536]	1386	1389	2.2538	AACA	7.8125	12.4799
CsiSWEET7	MYB2 [T02536]	1426	1429	2.2538	TGTT	7.8125	12.4799
CsiSWEET7	MYB2 [T02536]	1486	1489	0	AGTT	23.4375	24.5479
CsiSWEET7	MYB2 [T02536]	1499	1502	0	AACG	23.4375	24.5479
CsiSWEET7	MYB2 [T02536]	1522	1525	0	AACT	23.4375	24.5479
CsiSWEET7	MYB2 [T02536]	1531	1534	0	AACT	23.4375	24.5479
CsiSWEET7	MYB2 [T02536]	1552	1555	2.2538	TGTT	7.8125	12.4799
CsiSWEET7	MYB2 [T02536]	1772	1775	0	AACG	23.4375	24.5479
CsiSWEET7	MYB2 [T02536]	1846	1849	0	GGTT	23.4375	24.5479
CsiSWEET7	MYB2 [T02536]	1905	1908	2.2538	AACA	7.8125	12.4799
CsiSWEET7	MYB2 [T02536]	1969	1972	0	AACC	23.4375	24.5479
CsiSWEET7	MYB2 [T02536]	1979	1982	2.2538	TGTT	7.8125	12.4799
CsiSWEET7	MYB2 [T02536]	1984	1987	0	AGTT	23.4375	24.5479
CsiSWEET7	MYB2 [T02536]	1995	1998	2.2538	AACA	7.8125	12.4799
CsiSWEET7	GT-1 [T00339]	363	370	1.26371	ATTATCAC	0.24414	0.46222
CsiSWEET7	GT-1 [T00339]	383	390	1.26371	ATTATCAC	0.24414	0.46222
CsiSWEET7	GT-1 [T00339]	1418	1425	3.79112	ATTTGCTC	0.24414	0.22332
CsiSWEET7	GT-1 [T00339]	1801	1808	1.26371	GGGTAAAT	0.24414	0.46222
CsiSWEET7	HSF1 [T04394]	188	192	0	TGGTT	5.85938	10.4471
CsiSWEET7	HSF1 [T04394]	295	299	0	AACCA	5.85938	10.4471
CsiSWEET7	HSF1 [T04394]	399	403	0	AACAA	5.85938	10.4471
CsiSWEET7	HSF1 [T04394]	402	406	0	AACTA	5.85938	10.4471
CsiSWEET7	HSF1 [T04394]	415	419	0	AACTA	5.85938	10.4471
CsiSWEET7	HSF1 [T04394]	494	498	0	AACTA	5.85938	10.4471
CsiSWEET7	HSF1 [T04394]	515	519	0	TAGTT	5.85938	10.4471
CsiSWEET7	HSF1 [T04394]	640	644	0	TTGTT	5.85938	10.4471
CsiSWEET7	HSF1 [T04394]	729	733	2.01686	TCGTT	1.95312	2.03286
CsiSWEET7	HSF1 [T04394]	1055	1059	0	TTGTT	5.85938	10.4471
CsiSWEET7	HSF1 [T04394]	1361	1365	0	AACTA	5.85938	10.4471
CsiSWEET7	HSF1 [T04394]	1485	1489	0	TAGTT	5.85938	10.4471
CsiSWEET7	HSF1 [T04394]	1499	1503	2.01686	AACGA	1.95312	2.03286
CsiSWEET7	HSF1 [T04394]	1531	1535	0	AACTA	5.85938	10.4471
CsiSWEET7	HSF1 [T04394]	1772	1776	2.01686	AACGA	1.95312	2.03286
CsiSWEET7	HSF1 [T04394]	1845	1849	0	TGGTT	5.85938	10.4471
CsiSWEET7	SQUA [T03178]	521	528	1.96954	AACATTTT	0.18311	0.63323
CsiSWEET7	SQUA [T03178]	1343	1350	1.96954	AAAATGAG	0.18311	0.63323
CsiSWEET7	GAMYB [T02679]	1052	1059	3.79467	TTTTTGTT	0.24414	0.64911
CsiSWEET7	SBF-1 [T00739]	596	606	1.0015	TAGATTTAATA	0.01335	0.15758
CsiSWEET7	SBF-1 [T00739]	758	768	0.844504	CATTAAATTTA	0.01335	0.15758
CsiSWEET7	SBF-1 [T00739]	1072	1082	3.45468	AATTAAAAATA	0.0267	0.23379
CsiSWEET7	SBF-1 [T00739]	1208	1218	2.61018	GATTAAAATTT	0.01335	0.14816
CsiSWEET7	SBF-1 [T00739]	1213	1223	3.45468	AAATTTTAATT	0.0267	0.23379
CsiSWEET7	GT-1 [T01089]	596	606	1.0015	TAGATTTAATA	0.01335	0.15758
CsiSWEET7	GT-1 [T01089]	758	768	0.844504	CATTAAATTTA	0.01335	0.15758
CsiSWEET7	GT-1 [T01089]	1072	1082	3.45468	AATTAAAAATA	0.0267	0.23379
CsiSWEET7	GT-1 [T01089]	1208	1218	2.61018	GATTAAAATTT	0.01335	0.14816
CsiSWEET7	GT-1 [T01089]	1213	1223	3.45468	AAATTTTAATT	0.0267	0.23379
CsiSWEET7	MCB1 [T06035]	1132	1140	4.87794	TCATCCCCT	0.09155	0.05499
CsiSWEET7	MCB2 [T06036]	1132	1140	4.87794	TCATCCCCT	0.09155	0.05499
CsiSWEET7	Alfin1 [T04733]	48	53	0	CACCAC	0.97656	0.23858
CsiSWEET7	Alfin1 [T04733]	126	131	0	CACCAC	0.97656	0.23858
CsiSWEET7	Alfin1 [T04733]	249	254	0	CACCAC	0.97656	0.23858
CsiSWEET7	Alfin1 [T04733]	1142	1147	1.6358	CCACAC	1.95312	0.73066
CsiSWEET7	Alfin1 [T04733]	1671	1676	1.6358	GTGCTG	1.95312	0.73066
CsiSWEET7	Alfin1 [T04733]	1734	1739	1.6358	CCACAC	1.95312	0.73066
CsiSWEET7	Alfin1 [T04733]	1740	1745	3.27159	GTGATG	0.97656	0.49255
CsiSWEET7	Alfin1 [T04733]	1978	1983	1.6358	GTGTTG	1.95312	0.73066
CsiSWEET7	Opaque-2 [T00668]	772	780	3.46616	TCCTGTCAT	0.05341	0.03343
CsiSWEET7	TRM1 [T05311]	85	92	3.56682	TACTTTCC	0.18311	0.22723
CsiSWEET7	TRM1 [T05311]	1719	1726	3.56682	GGAAAGTA	0.18311	0.22723
CsiSWEET7	TRM1 [T05311]	1902	1909	3.56682	GGAAACAG	0.18311	0.22723
CsiSWEET7	MNB1a [T01059]	1297	1306	0.728452	ATTCTTTTTT	0.01526	0.07591
CsiSWEET7	Dof2 [T02690]	1297	1306	0.728452	ATTCTTTTTT	0.01526	0.07591
CsiSWEET7	C1 (long form) [T01592]	394	401	3.56682	CTACCAAC	0.18311	0.09053
CsiSWEET7	DREB1A [T05770]	37	42	0	GCCGAC	0.48828	0.07746
CsiSWEET7	DREB1A [T05770]	1850	1855	0	GCCGAC	0.48828	0.07746
CsiSWEET7	PBF [T02693]	950	957	3.28502	AGATAAGG	0.18311	0.22725
CsiSWEET7	PBF [T02693]	1389	1396	3.28502	AGATAAGG	0.18311	0.22725
CsiSWEET7	GT-1b [T04286]	1375	1385	3.88487	TTTTTACCCTA	0.01144	0.05335
CsiSWEET7	DEF:GLO [T03216]	1200	1208	3.07679	AATTTATGG	0.13733	0.24017
CsiSWEET7	SPF1 [T03975]	1187	1193	0	TACTATT	0.12207	0.47757
CsiSWEET8	MYB2 [T02536]	52	55	2.2538	TGTT	7.8125	12.4799
CsiSWEET8	MYB2 [T02536]	84	87	0	AGTT	23.4375	24.5479
CsiSWEET8	MYB2 [T02536]	115	118	0	GGTT	23.4375	24.5479
CsiSWEET8	MYB2 [T02536]	123	126	0	AGTT	23.4375	24.5479
CsiSWEET8	MYB2 [T02536]	150	153	2.2538	TGTT	7.8125	12.4799
CsiSWEET8	MYB2 [T02536]	191	194	0	AGTT	23.4375	24.5479
CsiSWEET8	MYB2 [T02536]	218	221	0	CGTT	23.4375	24.5479
CsiSWEET8	MYB2 [T02536]	267	270	0	GGTT	23.4375	24.5479
CsiSWEET8	MYB2 [T02536]	341	344	0	CGTT	23.4375	24.5479
CsiSWEET8	MYB2 [T02536]	373	376	2.2538	AACA	7.8125	12.4799
CsiSWEET8	MYB2 [T02536]	517	520	2.2538	TGTT	7.8125	12.4799
CsiSWEET8	MYB2 [T02536]	679	682	0	AGTT	23.4375	24.5479
CsiSWEET8	MYB2 [T02536]	770	773	0	AGTT	23.4375	24.5479
CsiSWEET8	MYB2 [T02536]	931	934	2.2538	TGTT	7.8125	12.4799
CsiSWEET8	MYB2 [T02536]	940	943	0	AGTT	23.4375	24.5479
CsiSWEET8	MYB2 [T02536]	956	959	2.2538	TGTT	7.8125	12.4799
CsiSWEET8	MYB2 [T02536]	1069	1072	0	AACC	23.4375	24.5479
CsiSWEET8	MYB2 [T02536]	1077	1080	2.2538	AACA	7.8125	12.4799
CsiSWEET8	MYB2 [T02536]	1143	1146	0	GGTT	23.4375	24.5479
CsiSWEET8	MYB2 [T02536]	1190	1193	0	GGTT	23.4375	24.5479
CsiSWEET8	MYB2 [T02536]	1236	1239	2.2538	TGTT	7.8125	12.4799
CsiSWEET8	MYB2 [T02536]	1255	1258	2.2538	AACA	7.8125	12.4799
CsiSWEET8	MYB2 [T02536]	1263	1266	0	AGTT	23.4375	24.5479
CsiSWEET8	MYB2 [T02536]	1270	1273	0	CGTT	23.4375	24.5479
CsiSWEET8	MYB2 [T02536]	1302	1305	0	AGTT	23.4375	24.5479
CsiSWEET8	MYB2 [T02536]	1352	1355	2.2538	AACA	7.8125	12.4799
CsiSWEET8	MYB2 [T02536]	1386	1389	0	AACT	23.4375	24.5479
CsiSWEET8	MYB2 [T02536]	1403	1406	0	AGTT	23.4375	24.5479
CsiSWEET8	MYB2 [T02536]	1434	1437	0	AACT	23.4375	24.5479
CsiSWEET8	MYB2 [T02536]	1451	1454	2.2538	TGTT	7.8125	12.4799
CsiSWEET8	MYB2 [T02536]	1461	1464	2.2538	TGTT	7.8125	12.4799
CsiSWEET8	MYB2 [T02536]	1492	1495	0	AGTT	23.4375	24.5479
CsiSWEET8	MYB2 [T02536]	1503	1506	0	AACT	23.4375	24.5479
CsiSWEET8	MYB2 [T02536]	1525	1528	2.2538	AACA	7.8125	12.4799
CsiSWEET8	MYB2 [T02536]	1555	1558	2.2538	AACA	7.8125	12.4799
CsiSWEET8	MYB2 [T02536]	1570	1573	0	AGTT	23.4375	24.5479
CsiSWEET8	MYB2 [T02536]	1619	1622	0	AACC	23.4375	24.5479
CsiSWEET8	MYB2 [T02536]	1667	1670	0	AGTT	23.4375	24.5479
CsiSWEET8	MYB2 [T02536]	1698	1701	0	AACT	23.4375	24.5479
CsiSWEET8	MYB2 [T02536]	1712	1715	2.2538	AACA	7.8125	12.4799
CsiSWEET8	MYB2 [T02536]	1761	1764	2.2538	AACA	7.8125	12.4799
CsiSWEET8	MYB2 [T02536]	1767	1770	0	AACT	23.4375	24.5479
CsiSWEET8	MYB2 [T02536]	1813	1816	0	AACC	23.4375	24.5479
CsiSWEET8	MYB2 [T02536]	1849	1852	0	AACC	23.4375	24.5479
CsiSWEET8	MYB2 [T02536]	1857	1860	0	AACT	23.4375	24.5479
CsiSWEET8	MYB2 [T02536]	1878	1881	0	AGTT	23.4375	24.5479
CsiSWEET8	MYB2 [T02536]	1905	1908	0	AGTT	23.4375	24.5479
CsiSWEET8	MYB2 [T02536]	1915	1918	0	GGTT	23.4375	24.5479
CsiSWEET8	MYB2 [T02536]	1944	1947	0	AACT	23.4375	24.5479
CsiSWEET8	MYB2 [T02536]	1962	1965	0	AACC	23.4375	24.5479
CsiSWEET8	MYB2 [T02536]	1988	1991	0	GGTT	23.4375	24.5479
CsiSWEET8	GT-1 [T00339]	1243	1250	1.26371	GTGGAAAT	0.24414	0.46222
CsiSWEET8	GT-1 [T00339]	1680	1687	1.26371	GTGAAAAT	0.24414	0.46222
CsiSWEET8	GT-1 [T00339]	1810	1817	1.26371	ATTAACCC	0.24414	0.46222
CsiSWEET8	HSF1 [T04394]	51	55	0	TTGTT	5.85938	10.4471
CsiSWEET8	HSF1 [T04394]	114	118	0	TGGTT	5.85938	10.4471
CsiSWEET8	HSF1 [T04394]	149	153	0	TTGTT	5.85938	10.4471
CsiSWEET8	HSF1 [T04394]	266	270	0	TGGTT	5.85938	10.4471
CsiSWEET8	HSF1 [T04394]	340	344	2.01686	TCGTT	1.95312	2.03286
CsiSWEET8	HSF1 [T04394]	678	682	0	TAGTT	5.85938	10.4471
CsiSWEET8	HSF1 [T04394]	930	934	0	TTGTT	5.85938	10.4471
CsiSWEET8	HSF1 [T04394]	955	959	0	TTGTT	5.85938	10.4471
CsiSWEET8	HSF1 [T04394]	1262	1266	0	TAGTT	5.85938	10.4471
CsiSWEET8	HSF1 [T04394]	1301	1305	0	TAGTT	5.85938	10.4471
CsiSWEET8	HSF1 [T04394]	1402	1406	0	TAGTT	5.85938	10.4471
CsiSWEET8	HSF1 [T04394]	1525	1529	0	AACAA	5.85938	10.4471
CsiSWEET8	HSF1 [T04394]	1555	1559	0	AACAA	5.85938	10.4471
CsiSWEET8	HSF1 [T04394]	1666	1670	0	TAGTT	5.85938	10.4471
CsiSWEET8	HSF1 [T04394]	1761	1765	0	AACAA	5.85938	10.4471
CsiSWEET8	HSF1 [T04394]	1944	1948	0	AACTA	5.85938	10.4471
CsiSWEET8	HSF1 [T04394]	1987	1991	0	TGGTT	5.85938	10.4471
CsiSWEET8	SQUA [T03178]	493	500	1.96954	GACATTTT	0.18311	0.63323
CsiSWEET8	SQUA [T03178]	667	674	0.73313	AAAATGCC	0.18311	0.30623
CsiSWEET8	SQUA [T03178]	1683	1690	1.96954	AAAATGAT	0.18311	0.63323
CsiSWEET8	GAMYB [T02679]	927	934	2.58605	ATTTTGTT	0.06104	0.23884
CsiSWEET8	SBF-1 [T00739]	1599	1609	3.45468	CATTAAAATTA	0.0267	0.23379
CsiSWEET8	SBF-1 [T00739]	1628	1638	3.45468	TAATTTTAATT	0.0267	0.23379
CsiSWEET8	GT-1 [T01089]	1599	1609	3.45468	CATTAAAATTA	0.0267	0.23379
CsiSWEET8	GT-1 [T01089]	1628	1638	3.45468	TAATTTTAATT	0.0267	0.23379
CsiSWEET8	MCB1 [T06035]	699	707	2.79288	GAAGGATGG	0.09155	0.05499
CsiSWEET8	MCB2 [T06036]	699	707	2.79288	GAAGGATGG	0.09155	0.05499
CsiSWEET8	Alfin1 [T04733]	110	115	0	GTGGTG	0.97656	0.23858
CsiSWEET8	Alfin1 [T04733]	180	185	3.27159	GTGAGG	0.97656	0.49255
CsiSWEET8	Alfin1 [T04733]	1084	1089	3.27159	GTGATG	0.97656	0.49255
CsiSWEET8	Alfin1 [T04733]	1177	1182	3.27159	GTGATG	0.97656	0.49255
CsiSWEET8	Alfin1 [T04733]	1211	1216	3.27159	GTGATG	0.97656	0.49255
CsiSWEET8	Alfin1 [T04733]	1240	1245	0	GTGGTG	0.97656	0.23858
CsiSWEET8	Alfin1 [T04733]	1323	1328	3.27159	GTGATG	0.97656	0.49255
CsiSWEET8	Alfin1 [T04733]	1427	1432	3.27159	GTGATG	0.97656	0.49255
CsiSWEET8	Alfin1 [T04733]	1540	1545	3.27159	CCTCAC	0.97656	0.49255
CsiSWEET8	Opaque-2 [T00668]	1093	1101	2.4401	ATGACATAA	0.09918	0.13323
CsiSWEET8	PF1 [T04784]	834	841	3.83334	GGAAAATA	0.30518	0.64094
CsiSWEET8	PF1 [T04784]	1477	1484	3.83334	GGACAATA	0.30518	0.64094
CsiSWEET8	PF1 [T04784]	1947	1954	3.83334	TATTTTCT	0.30518	0.64094
CsiSWEET8	TRM1 [T05311]	834	841	3.56682	GGAAAATA	0.18311	0.22723
CsiSWEET8	MNB1a [T01059]	774	783	2.29644	AAAAAAGTGT	0.04578	0.12809
CsiSWEET8	MNB1a [T01059]	1928	1937	0.958501	TAAAAAGAAG	0.02289	0.10449
CsiSWEET8	Dof2 [T02690]	774	783	2.29644	AAAAAAGTGT	0.04578	0.12809
CsiSWEET8	Dof2 [T02690]	1928	1937	0.958501	TAAAAAGAAG	0.02289	0.10449
CsiSWEET8	DRF1.1 [T05835]	102	115	4.00728	GGGTGGCGGTGGTG	0.00302	0.0001
CsiSWEET8	DRF1.3 [T05837]	102	115	4.00728	GGGTGGCGGTGGTG	0.00302	0.0001
CsiSWEET8	PBF [T02693]	631	638	0	AAAAAAGG	0.18311	0.22721
CsiSWEET8	PBF [T02693]	1277	1284	4.54544	ATATAAGG	0.24414	0.34273
CsiSWEET8	DPBF-1 [T04363]	1530	1539	3.59207	TCACAATTCA	0.01144	0.01578
CsiSWEET8	DPBF-2 [T04364]	1530	1539	3.59207	TCACAATTCA	0.01144	0.01578
CsiSWEET8	DEF:GLO [T03216]	507	515	0	CCATATATA	0.06866	0.16182
CsiSWEET8	DEF:GLO [T03216]	983	991	0	CCATATTTA	0.06866	0.16182
CsiSWEET8	PHR1 [T05369]	556	564	0.43047	GGCATATTC	0.02289	0.03149
CsiSWEET9	MYB2 [T02536]	7	10	0	AACG	23.4375	24.5479
CsiSWEET9	MYB2 [T02536]	28	31	0	AACC	23.4375	24.5479
CsiSWEET9	MYB2 [T02536]	37	40	0	AACC	23.4375	24.5479
CsiSWEET9	MYB2 [T02536]	99	102	2.2538	AACA	7.8125	12.4799
CsiSWEET9	MYB2 [T02536]	109	112	2.2538	TGTT	7.8125	12.4799
CsiSWEET9	MYB2 [T02536]	189	192	2.2538	TGTT	7.8125	12.4799
CsiSWEET9	MYB2 [T02536]	194	197	2.2538	TGTT	7.8125	12.4799
CsiSWEET9	MYB2 [T02536]	230	233	0	AGTT	23.4375	24.5479
CsiSWEET9	MYB2 [T02536]	254	257	2.2538	TGTT	7.8125	12.4799
CsiSWEET9	MYB2 [T02536]	355	358	2.2538	AACA	7.8125	12.4799
CsiSWEET9	MYB2 [T02536]	381	384	2.2538	AACA	7.8125	12.4799
CsiSWEET9	MYB2 [T02536]	415	418	2.2538	AACA	7.8125	12.4799
CsiSWEET9	MYB2 [T02536]	427	430	0	AACG	23.4375	24.5479
CsiSWEET9	MYB2 [T02536]	429	432	0	CGTT	23.4375	24.5479
CsiSWEET9	MYB2 [T02536]	442	445	0	CGTT	23.4375	24.5479
CsiSWEET9	MYB2 [T02536]	483	486	2.2538	TGTT	7.8125	12.4799
CsiSWEET9	MYB2 [T02536]	563	566	0	AACT	23.4375	24.5479
CsiSWEET9	MYB2 [T02536]	583	586	2.2538	AACA	7.8125	12.4799
CsiSWEET9	MYB2 [T02536]	661	664	2.2538	TGTT	7.8125	12.4799
CsiSWEET9	MYB2 [T02536]	752	755	2.2538	AACA	7.8125	12.4799
CsiSWEET9	MYB2 [T02536]	782	785	2.2538	AACA	7.8125	12.4799
CsiSWEET9	MYB2 [T02536]	832	835	2.2538	AACA	7.8125	12.4799
CsiSWEET9	MYB2 [T02536]	836	839	2.2538	TGTT	7.8125	12.4799
CsiSWEET9	MYB2 [T02536]	850	853	0	GGTT	23.4375	24.5479
CsiSWEET9	MYB2 [T02536]	874	877	0	AACT	23.4375	24.5479
CsiSWEET9	MYB2 [T02536]	895	898	2.2538	AACA	7.8125	12.4799
CsiSWEET9	MYB2 [T02536]	903	906	0	AACT	23.4375	24.5479
CsiSWEET9	MYB2 [T02536]	932	935	2.2538	AACA	7.8125	12.4799
CsiSWEET9	MYB2 [T02536]	943	946	0	AACT	23.4375	24.5479
CsiSWEET9	MYB2 [T02536]	968	971	0	AGTT	23.4375	24.5479
CsiSWEET9	MYB2 [T02536]	995	998	0	AGTT	23.4375	24.5479
CsiSWEET9	MYB2 [T02536]	1003	1006	0	AACG	23.4375	24.5479
CsiSWEET9	MYB2 [T02536]	1037	1040	0	AACC	23.4375	24.5479
CsiSWEET9	MYB2 [T02536]	1081	1084	0	AACC	23.4375	24.5479
CsiSWEET9	MYB2 [T02536]	1098	1101	0	AACC	23.4375	24.5479
CsiSWEET9	MYB2 [T02536]	1176	1179	0	AGTT	23.4375	24.5479
CsiSWEET9	MYB2 [T02536]	1184	1187	2.2538	TGTT	7.8125	12.4799
CsiSWEET9	MYB2 [T02536]	1205	1208	2.2538	AACA	7.8125	12.4799
CsiSWEET9	MYB2 [T02536]	1293	1296	0	GGTT	23.4375	24.5479
CsiSWEET9	MYB2 [T02536]	1314	1317	0	AGTT	23.4375	24.5479
CsiSWEET9	MYB2 [T02536]	1333	1336	0	AACC	23.4375	24.5479
CsiSWEET9	MYB2 [T02536]	1362	1365	0	AACG	23.4375	24.5479
CsiSWEET9	MYB2 [T02536]	1370	1373	0	GGTT	23.4375	24.5479
CsiSWEET9	MYB2 [T02536]	1404	1407	0	AGTT	23.4375	24.5479
CsiSWEET9	MYB2 [T02536]	1505	1508	0	AGTT	23.4375	24.5479
CsiSWEET9	MYB2 [T02536]	1515	1518	0	AACG	23.4375	24.5479
CsiSWEET9	MYB2 [T02536]	1521	1524	2.2538	TGTT	7.8125	12.4799
CsiSWEET9	MYB2 [T02536]	1551	1554	0	AACC	23.4375	24.5479
CsiSWEET9	MYB2 [T02536]	1558	1561	2.2538	AACA	7.8125	12.4799
CsiSWEET9	MYB2 [T02536]	1587	1590	0	AACT	23.4375	24.5479
CsiSWEET9	MYB2 [T02536]	1592	1595	2.2538	AACA	7.8125	12.4799
CsiSWEET9	MYB2 [T02536]	1633	1636	0	AGTT	23.4375	24.5479
CsiSWEET9	MYB2 [T02536]	1688	1691	0	AACT	23.4375	24.5479
CsiSWEET9	MYB2 [T02536]	1736	1739	0	AGTT	23.4375	24.5479
CsiSWEET9	MYB2 [T02536]	1760	1763	2.2538	AACA	7.8125	12.4799
CsiSWEET9	MYB2 [T02536]	1828	1831	0	AACT	23.4375	24.5479
CsiSWEET9	MYB2 [T02536]	1832	1835	2.2538	TGTT	7.8125	12.4799
CsiSWEET9	MYB2 [T02536]	1889	1892	0	AGTT	23.4375	24.5479
CsiSWEET9	MYB2 [T02536]	1893	1896	0	AGTT	23.4375	24.5479
CsiSWEET9	MYB2 [T02536]	1897	1900	2.2538	TGTT	7.8125	12.4799
CsiSWEET9	MYB2 [T02536]	1923	1926	2.2538	AACA	7.8125	12.4799
CsiSWEET9	GT-1 [T00339]	65	72	0	ATTTACAC	0.06104	0.15576
CsiSWEET9	GT-1 [T00339]	340	347	1.26371	ATTATCAC	0.24414	0.46222
CsiSWEET9	GT-1 [T00339]	1219	1226	2.52741	GAGGAAAT	0.36621	0.49342
CsiSWEET9	HSF1 [T04394]	99	103	0	AACAA	5.85938	10.4471
CsiSWEET9	HSF1 [T04394]	108	112	0	TTGTT	5.85938	10.4471
CsiSWEET9	HSF1 [T04394]	188	192	0	TTGTT	5.85938	10.4471
CsiSWEET9	HSF1 [T04394]	381	385	0	AACAA	5.85938	10.4471
CsiSWEET9	HSF1 [T04394]	415	419	0	AACAA	5.85938	10.4471
CsiSWEET9	HSF1 [T04394]	482	486	0	TTGTT	5.85938	10.4471
CsiSWEET9	HSF1 [T04394]	583	587	0	AACAA	5.85938	10.4471
CsiSWEET9	HSF1 [T04394]	752	756	0	AACAA	5.85938	10.4471
CsiSWEET9	HSF1 [T04394]	874	878	0	AACTA	5.85938	10.4471
CsiSWEET9	HSF1 [T04394]	932	936	0	AACAA	5.85938	10.4471
CsiSWEET9	HSF1 [T04394]	1003	1007	2.01686	AACGA	1.95312	2.03286
CsiSWEET9	HSF1 [T04394]	1292	1296	0	TGGTT	5.85938	10.4471
CsiSWEET9	HSF1 [T04394]	1333	1337	0	AACCA	5.85938	10.4471
CsiSWEET9	HSF1 [T04394]	1362	1366	2.01686	AACGA	1.95312	2.03286
CsiSWEET9	HSF1 [T04394]	1504	1508	0	TAGTT	5.85938	10.4471
CsiSWEET9	HSF1 [T04394]	1551	1555	0	AACCA	5.85938	10.4471
CsiSWEET9	HSF1 [T04394]	1558	1562	0	AACAA	5.85938	10.4471
CsiSWEET9	HSF1 [T04394]	1592	1596	0	AACAA	5.85938	10.4471
CsiSWEET9	HSF1 [T04394]	1688	1692	0	AACTA	5.85938	10.4471
CsiSWEET9	HSF1 [T04394]	1735	1739	0	TAGTT	5.85938	10.4471
CsiSWEET9	HSF1 [T04394]	1760	1764	0	AACAA	5.85938	10.4471
CsiSWEET9	HSF1 [T04394]	1831	1835	0	TTGTT	5.85938	10.4471
CsiSWEET9	HSF1 [T04394]	1892	1896	0	TAGTT	5.85938	10.4471
CsiSWEET9	HSF1 [T04394]	1896	1900	0	TTGTT	5.85938	10.4471
CsiSWEET9	HSF1 [T04394]	1923	1927	0	AACAA	5.85938	10.4471
CsiSWEET9	SQUA [T03178]	276	283	1.96954	AAAATGAC	0.18311	0.63323
CsiSWEET9	SQUA [T03178]	355	362	1.96954	AACATTTT	0.18311	0.63323
CsiSWEET9	SQUA [T03178]	434	441	0.73313	AAAATGGC	0.18311	0.30623
CsiSWEET9	SQUA [T03178]	945	952	1.96954	CTCATTTT	0.18311	0.63323
CsiSWEET9	SQUA [T03178]	1199	1206	1.23641	AAAATGAA	0.06104	0.32188
CsiSWEET9	SQUA [T03178]	1377	1384	3.82148	AAAAGGGA	0.06104	0.07528
CsiSWEET9	SQUA [T03178]	1431	1438	4.55461	CCCCTTTT	0.18311	0.14812
CsiSWEET9	GAMYB [T02679]	185	192	3.79467	TTTTTGTT	0.24414	0.64911
CsiSWEET9	GAMYB [T02679]	381	388	2.58605	AACAAAAT	0.06104	0.23884
CsiSWEET9	GAMYB [T02679]	479	486	2.58605	ATTTTGTT	0.06104	0.23884
CsiSWEET9	GAMYB [T02679]	1558	1565	3.79467	AACAAAAG	0.24414	0.64911
CsiSWEET9	GAMYB [T02679]	1893	1900	0	AGTTTGTT	0.03052	0.07791
CsiSWEET9	SBF-1 [T00739]	1745	1755	0	TACATTTAATA	0.00572	0.09389
CsiSWEET9	SBF-1 [T00739]	1817	1827	0.844504	AATTAAATATA	0.01335	0.15758
CsiSWEET9	GT-1 [T01089]	1745	1755	0	TACATTTAATA	0.00572	0.09389
CsiSWEET9	GT-1 [T01089]	1817	1827	0.844504	AATTAAATATA	0.01335	0.15758
CsiSWEET9	MCB1 [T06035]	1379	1387	0	AAGGGATGC	0.03052	0.02795
CsiSWEET9	MCB2 [T06036]	1379	1387	0	AAGGGATGC	0.03052	0.02795
CsiSWEET9	Alfin1 [T04733]	937	942	1.6358	GTGCGG	1.95312	0.73066
CsiSWEET9	Alfin1 [T04733]	1107	1112	1.6358	CCACAC	1.95312	0.73066
CsiSWEET9	Alfin1 [T04733]	1842	1847	3.27159	CATCAC	0.97656	0.49255
CsiSWEET9	Opaque-2 [T00668]	279	287	4.52835	ATGACATTA	0.19836	0.28324
CsiSWEET9	PF1 [T04784]	64	71	2.5263	TATTTACA	0.30518	0.58141
CsiSWEET9	PF1 [T04784]	371	378	1.26315	TGAAAATA	0.18311	0.41002
CsiSWEET9	PF1 [T04784]	463	470	3.83334	TATTTTCC	0.30518	0.64094
CsiSWEET9	PF1 [T04784]	792	799	3.83334	GGAAAATA	0.30518	0.64094
CsiSWEET9	PF1 [T04784]	1167	1174	2.57019	TATTTCCC	0.30518	0.58141
CsiSWEET9	PF1 [T04784]	1419	1426	3.83334	AGCCAATA	0.30518	0.64094
CsiSWEET9	PF1 [T04784]	1654	1661	1.26315	TGAAAATA	0.18311	0.41002
CsiSWEET9	PF1 [T04784]	1764	1771	3.83334	AGAAAATA	0.30518	0.64094
CsiSWEET9	TRM1 [T05311]	463	470	3.56682	TATTTTCC	0.18311	0.22723
CsiSWEET9	TRM1 [T05311]	792	799	3.56682	GGAAAATA	0.18311	0.22723
CsiSWEET9	TRM1 [T05311]	1242	1249	3.56682	CTTTTTCC	0.18311	0.22723
CsiSWEET9	MNB1a [T01059]	91	100	0.958501	TAAAAAGTAA	0.02289	0.10449
CsiSWEET9	MNB1a [T01059]	1239	1248	2.77569	ACACTTTTTC	0.0267	0.05452
CsiSWEET9	MNB1a [T01059]	1431	1440	2.29644	CCCCTTTTTT	0.04578	0.12809
CsiSWEET9	MNB1a [T01059]	1968	1977	2.52649	TCTCTTTTTG	0.04578	0.12809
CsiSWEET9	Dof2 [T02690]	91	100	0.958501	TAAAAAGTAA	0.02289	0.10449
CsiSWEET9	Dof2 [T02690]	1239	1248	2.77569	ACACTTTTTC	0.0267	0.05452
CsiSWEET9	Dof2 [T02690]	1431	1440	2.29644	CCCCTTTTTT	0.04578	0.12809
CsiSWEET9	Dof2 [T02690]	1968	1977	2.52649	TCTCTTTTTG	0.04578	0.12809
CsiSWEET9	C1 (long form) [T01592]	1103	1110	4.93537	CTACCCAC	0.06104	0.01765
CsiSWEET9	PBF [T02693]	772	779	3.28502	AAATAAGG	0.18311	0.22725
CsiSWEET9	PBF [T02693]	1083	1090	0	CCTTTTGT	0.18311	0.22721
CsiSWEET9	PBF [T02693]	1375	1382	1.06284	TGAAAAGG	0.18311	0.22715
CsiSWEET9	PBF [T02693]	1433	1440	0	CCTTTTTT	0.18311	0.22721
CsiSWEET9	GT-1b [T04286]	882	892	3.50917	ATTTTACTCAT	0.01144	0.06736
CsiSWEET9	GT-1b [T04286]	1436	1446	4.7427	TTTTTACCCAT	0.04578	0.18586
CsiSWEET9	PIF3 [T04492]	1407	1418	2.45832	TGGTCACGTGAA	0.01192	0.00311
CsiSWEET10	MYB2 [T02536]	6	9	0	AACT	23.4375	24.5479
CsiSWEET10	MYB2 [T02536]	16	19	0	AGTT	23.4375	24.5479
CsiSWEET10	MYB2 [T02536]	48	51	0	AACC	23.4375	24.5479
CsiSWEET10	MYB2 [T02536]	67	70	0	AACT	23.4375	24.5479
CsiSWEET10	MYB2 [T02536]	106	109	0	AGTT	23.4375	24.5479
CsiSWEET10	MYB2 [T02536]	147	150	2.2538	TGTT	7.8125	12.4799
CsiSWEET10	MYB2 [T02536]	161	164	2.2538	AACA	7.8125	12.4799
CsiSWEET10	MYB2 [T02536]	209	212	2.2538	AACA	7.8125	12.4799
CsiSWEET10	MYB2 [T02536]	225	228	0	AACC	23.4375	24.5479
CsiSWEET10	MYB2 [T02536]	258	261	0	AACC	23.4375	24.5479
CsiSWEET10	MYB2 [T02536]	301	304	0	GGTT	23.4375	24.5479
CsiSWEET10	MYB2 [T02536]	313	316	2.2538	TGTT	7.8125	12.4799
CsiSWEET10	MYB2 [T02536]	358	361	2.2538	TGTT	7.8125	12.4799
CsiSWEET10	MYB2 [T02536]	376	379	0	GGTT	23.4375	24.5479
CsiSWEET10	MYB2 [T02536]	410	413	2.2538	AACA	7.8125	12.4799
CsiSWEET10	MYB2 [T02536]	415	418	0	AGTT	23.4375	24.5479
CsiSWEET10	MYB2 [T02536]	440	443	0	AACT	23.4375	24.5479
CsiSWEET10	MYB2 [T02536]	447	450	0	AGTT	23.4375	24.5479
CsiSWEET10	MYB2 [T02536]	525	528	0	AGTT	23.4375	24.5479
CsiSWEET10	MYB2 [T02536]	531	534	2.2538	AACA	7.8125	12.4799
CsiSWEET10	MYB2 [T02536]	589	592	2.2538	AACA	7.8125	12.4799
CsiSWEET10	MYB2 [T02536]	620	623	0	AACC	23.4375	24.5479
CsiSWEET10	MYB2 [T02536]	645	648	2.2538	TGTT	7.8125	12.4799
CsiSWEET10	MYB2 [T02536]	655	658	0	AACT	23.4375	24.5479
CsiSWEET10	MYB2 [T02536]	677	680	2.2538	TGTT	7.8125	12.4799
CsiSWEET10	MYB2 [T02536]	684	687	0	AGTT	23.4375	24.5479
CsiSWEET10	MYB2 [T02536]	695	698	0	AGTT	23.4375	24.5479
CsiSWEET10	MYB2 [T02536]	717	720	0	AACG	23.4375	24.5479
CsiSWEET10	MYB2 [T02536]	772	775	2.2538	TGTT	7.8125	12.4799
CsiSWEET10	MYB2 [T02536]	788	791	2.2538	AACA	7.8125	12.4799
CsiSWEET10	MYB2 [T02536]	791	794	2.2538	AACA	7.8125	12.4799
CsiSWEET10	MYB2 [T02536]	810	813	0	AACT	23.4375	24.5479
CsiSWEET10	MYB2 [T02536]	822	825	0	GGTT	23.4375	24.5479
CsiSWEET10	MYB2 [T02536]	838	841	0	AACT	23.4375	24.5479
CsiSWEET10	MYB2 [T02536]	844	847	2.2538	AACA	7.8125	12.4799
CsiSWEET10	MYB2 [T02536]	862	865	2.2538	AACA	7.8125	12.4799
CsiSWEET10	MYB2 [T02536]	871	874	0	GGTT	23.4375	24.5479
CsiSWEET10	MYB2 [T02536]	930	933	0	CGTT	23.4375	24.5479
CsiSWEET10	MYB2 [T02536]	948	951	0	AGTT	23.4375	24.5479
CsiSWEET10	MYB2 [T02536]	957	960	2.2538	TGTT	7.8125	12.4799
CsiSWEET10	MYB2 [T02536]	1040	1043	0	AGTT	23.4375	24.5479
CsiSWEET10	MYB2 [T02536]	1051	1054	2.2538	AACA	7.8125	12.4799
CsiSWEET10	MYB2 [T02536]	1062	1065	0	GGTT	23.4375	24.5479
CsiSWEET10	MYB2 [T02536]	1070	1073	2.2538	TGTT	7.8125	12.4799
CsiSWEET10	MYB2 [T02536]	1090	1093	2.2538	AACA	7.8125	12.4799
CsiSWEET10	MYB2 [T02536]	1096	1099	2.2538	TGTT	7.8125	12.4799
CsiSWEET10	MYB2 [T02536]	1112	1115	0	GGTT	23.4375	24.5479
CsiSWEET10	MYB2 [T02536]	1116	1119	2.2538	TGTT	7.8125	12.4799
CsiSWEET10	MYB2 [T02536]	1190	1193	0	AACT	23.4375	24.5479
CsiSWEET10	MYB2 [T02536]	1217	1220	0	AACC	23.4375	24.5479
CsiSWEET10	MYB2 [T02536]	1222	1225	2.2538	AACA	7.8125	12.4799
CsiSWEET10	MYB2 [T02536]	1226	1229	0	AGTT	23.4375	24.5479
CsiSWEET10	MYB2 [T02536]	1240	1243	0	AACC	23.4375	24.5479
CsiSWEET10	MYB2 [T02536]	1292	1295	2.2538	TGTT	7.8125	12.4799
CsiSWEET10	MYB2 [T02536]	1312	1315	2.2538	AACA	7.8125	12.4799
CsiSWEET10	MYB2 [T02536]	1335	1338	0	AACT	23.4375	24.5479
CsiSWEET10	MYB2 [T02536]	1378	1381	0	AGTT	23.4375	24.5479
CsiSWEET10	MYB2 [T02536]	1399	1402	0	AACG	23.4375	24.5479
CsiSWEET10	MYB2 [T02536]	1401	1404	0	CGTT	23.4375	24.5479
CsiSWEET10	MYB2 [T02536]	1410	1413	2.2538	TGTT	7.8125	12.4799
CsiSWEET10	MYB2 [T02536]	1431	1434	2.2538	AACA	7.8125	12.4799
CsiSWEET10	MYB2 [T02536]	1498	1501	2.2538	TGTT	7.8125	12.4799
CsiSWEET10	MYB2 [T02536]	1574	1577	0	AGTT	23.4375	24.5479
CsiSWEET10	MYB2 [T02536]	1590	1593	2.2538	TGTT	7.8125	12.4799
CsiSWEET10	MYB2 [T02536]	1593	1596	2.2538	TGTT	7.8125	12.4799
CsiSWEET10	MYB2 [T02536]	1599	1602	0	GGTT	23.4375	24.5479
CsiSWEET10	MYB2 [T02536]	1604	1607	0	GGTT	23.4375	24.5479
CsiSWEET10	MYB2 [T02536]	1616	1619	0	AGTT	23.4375	24.5479
CsiSWEET10	MYB2 [T02536]	1654	1657	0	AGTT	23.4375	24.5479
CsiSWEET10	MYB2 [T02536]	1662	1665	2.2538	AACA	7.8125	12.4799
CsiSWEET10	MYB2 [T02536]	1678	1681	0	GGTT	23.4375	24.5479
CsiSWEET10	MYB2 [T02536]	1704	1707	0	AACT	23.4375	24.5479
CsiSWEET10	MYB2 [T02536]	1711	1714	2.2538	TGTT	7.8125	12.4799
CsiSWEET10	MYB2 [T02536]	1744	1747	2.2538	TGTT	7.8125	12.4799
CsiSWEET10	MYB2 [T02536]	1768	1771	2.2538	AACA	7.8125	12.4799
CsiSWEET10	MYB2 [T02536]	1792	1795	0	GGTT	23.4375	24.5479
CsiSWEET10	MYB2 [T02536]	1797	1800	0	GGTT	23.4375	24.5479
CsiSWEET10	MYB2 [T02536]	1809	1812	0	AGTT	23.4375	24.5479
CsiSWEET10	MYB2 [T02536]	1814	1817	0	AACC	23.4375	24.5479
CsiSWEET10	MYB2 [T02536]	1876	1879	2.2538	TGTT	7.8125	12.4799
CsiSWEET10	MYB2 [T02536]	1887	1890	0	AACT	23.4375	24.5479
CsiSWEET10	MYB2 [T02536]	1960	1963	0	AACT	23.4375	24.5479
CsiSWEET10	MYB2 [T02536]	1992	1995	2.2538	AACA	7.8125	12.4799
CsiSWEET10	GT-1 [T00339]	306	313	1.26371	GAGTAAAT	0.24414	0.46222
CsiSWEET10	GT-1 [T00339]	389	396	2.52741	GGGATAAT	0.36621	0.49342
CsiSWEET10	HSF1 [T04394]	15	19	0	TAGTT	5.85938	10.4471
CsiSWEET10	HSF1 [T04394]	67	71	0	AACTA	5.85938	10.4471
CsiSWEET10	HSF1 [T04394]	161	165	0	AACAA	5.85938	10.4471
CsiSWEET10	HSF1 [T04394]	225	229	0	AACCA	5.85938	10.4471
CsiSWEET10	HSF1 [T04394]	357	361	0	TTGTT	5.85938	10.4471
CsiSWEET10	HSF1 [T04394]	414	418	0	TAGTT	5.85938	10.4471
CsiSWEET10	HSF1 [T04394]	440	444	0	AACTA	5.85938	10.4471
CsiSWEET10	HSF1 [T04394]	620	624	0	AACCA	5.85938	10.4471
CsiSWEET10	HSF1 [T04394]	676	680	0	TTGTT	5.85938	10.4471
CsiSWEET10	HSF1 [T04394]	694	698	0	TAGTT	5.85938	10.4471
CsiSWEET10	HSF1 [T04394]	717	721	2.01686	AACGA	1.95312	2.03286
CsiSWEET10	HSF1 [T04394]	771	775	0	TTGTT	5.85938	10.4471
CsiSWEET10	HSF1 [T04394]	788	792	0	AACAA	5.85938	10.4471
CsiSWEET10	HSF1 [T04394]	870	874	0	TGGTT	5.85938	10.4471
CsiSWEET10	HSF1 [T04394]	929	933	2.01686	TCGTT	1.95312	2.03286
CsiSWEET10	HSF1 [T04394]	947	951	0	TAGTT	5.85938	10.4471
CsiSWEET10	HSF1 [T04394]	956	960	0	TTGTT	5.85938	10.4471
CsiSWEET10	HSF1 [T04394]	1051	1055	0	AACAA	5.85938	10.4471
CsiSWEET10	HSF1 [T04394]	1090	1094	0	AACAA	5.85938	10.4471
CsiSWEET10	HSF1 [T04394]	1115	1119	0	TTGTT	5.85938	10.4471
CsiSWEET10	HSF1 [T04394]	1222	1226	0	AACAA	5.85938	10.4471
CsiSWEET10	HSF1 [T04394]	1240	1244	0	AACCA	5.85938	10.4471
CsiSWEET10	HSF1 [T04394]	1291	1295	0	TTGTT	5.85938	10.4471
CsiSWEET10	HSF1 [T04394]	1497	1501	0	TTGTT	5.85938	10.4471
CsiSWEET10	HSF1 [T04394]	1589	1593	0	TTGTT	5.85938	10.4471
CsiSWEET10	HSF1 [T04394]	1592	1596	0	TTGTT	5.85938	10.4471
CsiSWEET10	HSF1 [T04394]	1603	1607	0	TGGTT	5.85938	10.4471
CsiSWEET10	HSF1 [T04394]	1814	1818	0	AACCA	5.85938	10.4471
CsiSWEET10	HSF1 [T04394]	1992	1996	0	AACAA	5.85938	10.4471
CsiSWEET10	SQUA [T03178]	780	787	1.96954	ATCATTTT	0.18311	0.63323
CsiSWEET10	SQUA [T03178]	791	798	1.96954	AACATTTT	0.18311	0.63323
CsiSWEET10	SQUA [T03178]	1122	1129	1.96954	AAAATGAG	0.18311	0.63323
CsiSWEET10	SQUA [T03178]	1835	1842	0.73313	AAAATGGC	0.18311	0.30623
CsiSWEET10	GAMYB [T02679]	788	795	4.70129	AACAACAT	0.12207	0.23099
CsiSWEET10	GAMYB [T02679]	1051	1058	3.79467	AACAAAAA	0.24414	0.64911
CsiSWEET10	GAMYB [T02679]	1112	1119	1.20862	GGTTTGTT	0.09155	0.15331
CsiSWEET10	GAMYB [T02679]	1288	1295	3.79467	CTTTTGTT	0.24414	0.64911
CsiSWEET10	GAMYB [T02679]	1586	1593	3.87908	AATTTGTT	0.24414	0.64911
CsiSWEET10	GAMYB [T02679]	1992	1999	3.79467	AACAAAAG	0.24414	0.64911
CsiSWEET10	SBF-1 [T00739]	1329	1339	4.45617	AATTAAAACTT	0.01907	0.1076
CsiSWEET10	GT-1 [T01089]	1329	1339	4.45617	AATTAAAACTT	0.01907	0.1076
CsiSWEET10	MCB1 [T06035]	658	666	0	TCATCCATT	0.03052	0.02795
CsiSWEET10	MCB1 [T06035]	1895	1903	2.15421	CCATCCTTT	0.03052	0.02795
CsiSWEET10	MCB2 [T06036]	658	666	0	TCATCCATT	0.03052	0.02795
CsiSWEET10	MCB2 [T06036]	1895	1903	2.15421	CCATCCTTT	0.03052	0.02795
CsiSWEET10	Alfin1 [T04733]	843	848	1.6358	CAACAC	1.95312	0.73066
CsiSWEET10	Alfin1 [T04733]	1409	1414	1.6358	GTGTTG	1.95312	0.73066
CsiSWEET10	Opaque-2 [T00668]	848	856	4.55935	CTAAGTCAT	0.19836	0.28324
CsiSWEET10	PF1 [T04784]	814	821	2.5263	TGTAAATA	0.30518	0.58141
CsiSWEET10	PF1 [T04784]	1129	1136	2.57019	GGGCAATA	0.30518	0.58141
CsiSWEET10	PBF [T02693]	260	267	1.26042	CCTTTTAC	0.06104	0.11552
CsiSWEET10	PBF [T02693]	370	377	0	AAAAAAGG	0.18311	0.22721
CsiSWEET10	PBF [T02693]	1672	1679	3.28502	GAATAAGG	0.18311	0.22725
CsiSWEET10	PBF [T02693]	1899	1906	1.06284	CCTTTTGG	0.18311	0.22715
CsiSWEET10	DEF:GLO [T03216]	864	872	3.07679	CATTTATGG	0.13733	0.24017
CsiSWEET10	DEF:GLO [T03216]	896	904	3.07679	CCATAATTT	0.13733	0.24017
CsiSWEET10	DEF:GLO [T03216]	1756	1764	0	TACATATGG	0.06866	0.16182
CsiSWEET10	SPF1 [T03975]	265	271	0	TACTATT	0.12207	0.47757
CsiSWEET11	MYB2 [T02536]	90	93	2.2538	AACA	7.8125	12.4799
CsiSWEET11	MYB2 [T02536]	97	100	0	AGTT	23.4375	24.5479
CsiSWEET11	MYB2 [T02536]	151	154	0	AGTT	23.4375	24.5479
CsiSWEET11	MYB2 [T02536]	169	172	2.2538	AACA	7.8125	12.4799
CsiSWEET11	MYB2 [T02536]	172	175	0	AACT	23.4375	24.5479
CsiSWEET11	MYB2 [T02536]	175	178	2.2538	TGTT	7.8125	12.4799
CsiSWEET11	MYB2 [T02536]	284	287	2.2538	TGTT	7.8125	12.4799
CsiSWEET11	MYB2 [T02536]	349	352	2.2538	AACA	7.8125	12.4799
CsiSWEET11	MYB2 [T02536]	359	362	0	AACT	23.4375	24.5479
CsiSWEET11	MYB2 [T02536]	384	387	0	AACG	23.4375	24.5479
CsiSWEET11	MYB2 [T02536]	386	389	0	CGTT	23.4375	24.5479
CsiSWEET11	MYB2 [T02536]	439	442	2.2538	AACA	7.8125	12.4799
CsiSWEET11	MYB2 [T02536]	502	505	0	AACC	23.4375	24.5479
CsiSWEET11	MYB2 [T02536]	678	681	2.2538	AACA	7.8125	12.4799
CsiSWEET11	MYB2 [T02536]	732	735	0	AACG	23.4375	24.5479
CsiSWEET11	MYB2 [T02536]	736	739	2.2538	TGTT	7.8125	12.4799
CsiSWEET11	MYB2 [T02536]	753	756	2.2538	AACA	7.8125	12.4799
CsiSWEET11	MYB2 [T02536]	782	785	0	AGTT	23.4375	24.5479
CsiSWEET11	MYB2 [T02536]	837	840	0	AACT	23.4375	24.5479
CsiSWEET11	MYB2 [T02536]	867	870	2.2538	AACA	7.8125	12.4799
CsiSWEET11	MYB2 [T02536]	872	875	2.2538	AACA	7.8125	12.4799
CsiSWEET11	MYB2 [T02536]	875	878	2.2538	AACA	7.8125	12.4799
CsiSWEET11	MYB2 [T02536]	908	911	0	CGTT	23.4375	24.5479
CsiSWEET11	MYB2 [T02536]	916	919	2.2538	AACA	7.8125	12.4799
CsiSWEET11	MYB2 [T02536]	998	1001	0	AACG	23.4375	24.5479
CsiSWEET11	MYB2 [T02536]	1090	1093	0	GGTT	23.4375	24.5479
CsiSWEET11	MYB2 [T02536]	1236	1239	0	GGTT	23.4375	24.5479
CsiSWEET11	MYB2 [T02536]	1243	1246	0	AACC	23.4375	24.5479
CsiSWEET11	MYB2 [T02536]	1296	1299	0	CGTT	23.4375	24.5479
CsiSWEET11	MYB2 [T02536]	1316	1319	2.2538	TGTT	7.8125	12.4799
CsiSWEET11	MYB2 [T02536]	1336	1339	2.2538	TGTT	7.8125	12.4799
CsiSWEET11	MYB2 [T02536]	1357	1360	0	AGTT	23.4375	24.5479
CsiSWEET11	MYB2 [T02536]	1391	1394	0	AACT	23.4375	24.5479
CsiSWEET11	MYB2 [T02536]	1400	1403	0	AACT	23.4375	24.5479
CsiSWEET11	MYB2 [T02536]	1425	1428	0	AACC	23.4375	24.5479
CsiSWEET11	MYB2 [T02536]	1479	1482	2.2538	AACA	7.8125	12.4799
CsiSWEET11	MYB2 [T02536]	1491	1494	0	GGTT	23.4375	24.5479
CsiSWEET11	MYB2 [T02536]	1494	1497	2.2538	TGTT	7.8125	12.4799
CsiSWEET11	MYB2 [T02536]	1508	1511	0	CGTT	23.4375	24.5479
CsiSWEET11	MYB2 [T02536]	1523	1526	0	AGTT	23.4375	24.5479
CsiSWEET11	MYB2 [T02536]	1543	1546	2.2538	TGTT	7.8125	12.4799
CsiSWEET11	MYB2 [T02536]	1556	1559	0	AACG	23.4375	24.5479
CsiSWEET11	MYB2 [T02536]	1580	1583	0	AACT	23.4375	24.5479
CsiSWEET11	MYB2 [T02536]	1599	1602	2.2538	AACA	7.8125	12.4799
CsiSWEET11	MYB2 [T02536]	1631	1634	2.2538	TGTT	7.8125	12.4799
CsiSWEET11	MYB2 [T02536]	1663	1666	0	AACT	23.4375	24.5479
CsiSWEET11	MYB2 [T02536]	1710	1713	0	AACG	23.4375	24.5479
CsiSWEET11	MYB2 [T02536]	1769	1772	0	AACG	23.4375	24.5479
CsiSWEET11	MYB2 [T02536]	1775	1778	0	CGTT	23.4375	24.5479
CsiSWEET11	MYB2 [T02536]	1788	1791	0	AACG	23.4375	24.5479
CsiSWEET11	MYB2 [T02536]	1861	1864	0	AACC	23.4375	24.5479
CsiSWEET11	MYB2 [T02536]	1889	1892	0	AGTT	23.4375	24.5479
CsiSWEET11	MYB2 [T02536]	1895	1898	0	AACT	23.4375	24.5479
CsiSWEET11	MYB2 [T02536]	1909	1912	0	AGTT	23.4375	24.5479
CsiSWEET11	MYB2 [T02536]	1913	1916	2.2538	TGTT	7.8125	12.4799
CsiSWEET11	MYB2 [T02536]	1922	1925	0	AGTT	23.4375	24.5479
CsiSWEET11	MYB2 [T02536]	1984	1987	0	AGTT	23.4375	24.5479
CsiSWEET11	GT-1 [T00339]	1716	1723	2.52741	ATTTCCTC	0.36621	0.49342
CsiSWEET11	HSF1 [T04394]	169	173	0	AACAA	5.85938	10.4471
CsiSWEET11	HSF1 [T04394]	283	287	0	TTGTT	5.85938	10.4471
CsiSWEET11	HSF1 [T04394]	359	363	0	AACTA	5.85938	10.4471
CsiSWEET11	HSF1 [T04394]	502	506	0	AACCA	5.85938	10.4471
CsiSWEET11	HSF1 [T04394]	753	757	0	AACAA	5.85938	10.4471
CsiSWEET11	HSF1 [T04394]	781	785	0	TAGTT	5.85938	10.4471
CsiSWEET11	HSF1 [T04394]	872	876	0	AACAA	5.85938	10.4471
CsiSWEET11	HSF1 [T04394]	907	911	2.01686	TCGTT	1.95312	2.03286
CsiSWEET11	HSF1 [T04394]	998	1002	2.01686	AACGA	1.95312	2.03286
CsiSWEET11	HSF1 [T04394]	1089	1093	0	TGGTT	5.85938	10.4471
CsiSWEET11	HSF1 [T04394]	1243	1247	0	AACCA	5.85938	10.4471
CsiSWEET11	HSF1 [T04394]	1295	1299	2.01686	TCGTT	1.95312	2.03286
CsiSWEET11	HSF1 [T04394]	1335	1339	0	TTGTT	5.85938	10.4471
CsiSWEET11	HSF1 [T04394]	1391	1395	0	AACTA	5.85938	10.4471
CsiSWEET11	HSF1 [T04394]	1425	1429	0	AACCA	5.85938	10.4471
CsiSWEET11	HSF1 [T04394]	1493	1497	0	TTGTT	5.85938	10.4471
CsiSWEET11	HSF1 [T04394]	1556	1560	2.01686	AACGA	1.95312	2.03286
CsiSWEET11	HSF1 [T04394]	1599	1603	0	AACAA	5.85938	10.4471
CsiSWEET11	HSF1 [T04394]	1895	1899	0	AACTA	5.85938	10.4471
CsiSWEET11	HSF1 [T04394]	1908	1912	0	TAGTT	5.85938	10.4471
CsiSWEET11	HSF1 [T04394]	1912	1916	0	TTGTT	5.85938	10.4471
CsiSWEET11	SQUA [T03178]	678	685	1.96954	AACATTTT	0.18311	0.63323
CsiSWEET11	SQUA [T03178]	922	929	0	AAAATGGA	0.06104	0.15566
CsiSWEET11	SQUA [T03178]	1411	1418	0.73313	ACCATTTT	0.18311	0.30623
CsiSWEET11	SQUA [T03178]	1479	1486	1.96954	AACATTTT	0.18311	0.63323
CsiSWEET11	SQUA [T03178]	1530	1537	0.73313	GCCATTTT	0.18311	0.30623
CsiSWEET11	GAMYB [T02679]	280	287	2.58605	ATTTTGTT	0.06104	0.23884
CsiSWEET11	GAMYB [T02679]	872	879	4.70129	AACAACAT	0.12207	0.23099
CsiSWEET11	GAMYB [T02679]	1490	1497	3.32385	GGGTTGTT	0.18311	0.14826
CsiSWEET11	GAMYB [T02679]	1909	1916	0	AGTTTGTT	0.03052	0.07791
CsiSWEET11	SBF-1 [T00739]	597	607	2.6905	AATTAAATCTG	0.01335	0.14816
CsiSWEET11	SBF-1 [T00739]	671	681	2.61018	TAAATTTAACA	0.01335	0.14816
CsiSWEET11	SBF-1 [T00739]	687	697	0	TAAATTTAATC	0.00572	0.09389
CsiSWEET11	SBF-1 [T00739]	1757	1767	0.844504	TACATTTAATT	0.01335	0.15758
CsiSWEET11	GT-1 [T01089]	597	607	2.6905	AATTAAATCTG	0.01335	0.14816
CsiSWEET11	GT-1 [T01089]	671	681	2.61018	TAAATTTAACA	0.01335	0.14816
CsiSWEET11	GT-1 [T01089]	687	697	0	TAAATTTAATC	0.00572	0.09389
CsiSWEET11	GT-1 [T01089]	1757	1767	0.844504	TACATTTAATT	0.01335	0.15758
CsiSWEET11	MCB1 [T06035]	1740	1748	1.0771	CCATCCATT	0.06104	0.0559
CsiSWEET11	MCB2 [T06036]	1740	1748	1.0771	CCATCCATT	0.06104	0.0559
CsiSWEET11	Alfin1 [T04733]	535	540	1.6358	CAGCAC	1.95312	0.73066
CsiSWEET11	Alfin1 [T04733]	704	709	3.27159	CATCAC	0.97656	0.49255
CsiSWEET11	Alfin1 [T04733]	735	740	1.6358	GTGTTG	1.95312	0.73066
CsiSWEET11	Alfin1 [T04733]	1246	1251	3.27159	CATCAC	0.97656	0.49255
CsiSWEET11	Alfin1 [T04733]	1264	1269	3.27159	CATCAC	0.97656	0.49255
CsiSWEET11	Alfin1 [T04733]	1373	1378	3.27159	CATCAC	0.97656	0.49255
CsiSWEET11	Alfin1 [T04733]	1382	1387	0	CACCAC	0.97656	0.23858
CsiSWEET11	Alfin1 [T04733]	1838	1843	0	GTGGTG	0.97656	0.23858
CsiSWEET11	Alfin1 [T04733]	1841	1846	1.6358	GTGTGG	1.95312	0.73066
CsiSWEET11	Alfin1 [T04733]	1843	1848	0	GTGGTG	0.97656	0.23858
CsiSWEET11	PF1 [T04784]	158	165	1.26315	TGAAAATA	0.18311	0.41002
CsiSWEET11	MNB1a [T01059]	67	76	1.56799	AAAAAAGAGA	0.03242	0.13956
CsiSWEET11	Dof2 [T02690]	67	76	1.56799	AAAAAAGAGA	0.03242	0.13956
CsiSWEET11	DRF1.1 [T05835]	1373	1386	2.00364	CATCACCGCCACCA	0.00121	3e-05
CsiSWEET11	DRF1.3 [T05837]	1373	1386	2.00364	CATCACCGCCACCA	0.00121	3e-05
CsiSWEET11	PBF [T02693]	1147	1154	1.06284	TGAAAAGG	0.18311	0.22715
CsiSWEET11	GT-1b [T04286]	538	548	1.71565	CACAGTAAAAA	0.01144	0.05335
CsiSWEET12	MYB2 [T02536]	12	15	2.2538	AACA	7.8125	12.4799
CsiSWEET12	MYB2 [T02536]	48	51	0	AACT	23.4375	24.5479
CsiSWEET12	MYB2 [T02536]	124	127	0	GGTT	23.4375	24.5479
CsiSWEET12	MYB2 [T02536]	173	176	0	AACC	23.4375	24.5479
CsiSWEET12	MYB2 [T02536]	183	186	0	AACC	23.4375	24.5479
CsiSWEET12	MYB2 [T02536]	186	189	0	CGTT	23.4375	24.5479
CsiSWEET12	MYB2 [T02536]	213	216	0	AACG	23.4375	24.5479
CsiSWEET12	MYB2 [T02536]	232	235	0	AACG	23.4375	24.5479
CsiSWEET12	MYB2 [T02536]	299	302	0	CGTT	23.4375	24.5479
CsiSWEET12	MYB2 [T02536]	307	310	0	AACC	23.4375	24.5479
CsiSWEET12	MYB2 [T02536]	311	314	0	AACG	23.4375	24.5479
CsiSWEET12	MYB2 [T02536]	356	359	0	AACT	23.4375	24.5479
CsiSWEET12	MYB2 [T02536]	377	380	0	AACC	23.4375	24.5479
CsiSWEET12	MYB2 [T02536]	631	634	0	AACC	23.4375	24.5479
CsiSWEET12	MYB2 [T02536]	637	640	0	AACT	23.4375	24.5479
CsiSWEET12	MYB2 [T02536]	674	677	0	AACC	23.4375	24.5479
CsiSWEET12	MYB2 [T02536]	751	754	2.2538	TGTT	7.8125	12.4799
CsiSWEET12	MYB2 [T02536]	769	772	0	GGTT	23.4375	24.5479
CsiSWEET12	MYB2 [T02536]	773	776	0	AACC	23.4375	24.5479
CsiSWEET12	MYB2 [T02536]	863	866	0	AACT	23.4375	24.5479
CsiSWEET12	MYB2 [T02536]	956	959	2.2538	AACA	7.8125	12.4799
CsiSWEET12	MYB2 [T02536]	965	968	2.2538	TGTT	7.8125	12.4799
CsiSWEET12	MYB2 [T02536]	1102	1105	0	GGTT	23.4375	24.5479
CsiSWEET12	MYB2 [T02536]	1206	1209	0	AACC	23.4375	24.5479
CsiSWEET12	MYB2 [T02536]	1216	1219	0	GGTT	23.4375	24.5479
CsiSWEET12	MYB2 [T02536]	1238	1241	0	CGTT	23.4375	24.5479
CsiSWEET12	MYB2 [T02536]	1261	1264	2.2538	TGTT	7.8125	12.4799
CsiSWEET12	MYB2 [T02536]	1312	1315	2.2538	TGTT	7.8125	12.4799
CsiSWEET12	MYB2 [T02536]	1319	1322	0	CGTT	23.4375	24.5479
CsiSWEET12	MYB2 [T02536]	1351	1354	0	AACG	23.4375	24.5479
CsiSWEET12	MYB2 [T02536]	1393	1396	2.2538	TGTT	7.8125	12.4799
CsiSWEET12	MYB2 [T02536]	1405	1408	0	AACC	23.4375	24.5479
CsiSWEET12	MYB2 [T02536]	1445	1448	0	AACT	23.4375	24.5479
CsiSWEET12	MYB2 [T02536]	1449	1452	2.2538	TGTT	7.8125	12.4799
CsiSWEET12	MYB2 [T02536]	1465	1468	2.2538	TGTT	7.8125	12.4799
CsiSWEET12	MYB2 [T02536]	1524	1527	0	AGTT	23.4375	24.5479
CsiSWEET12	MYB2 [T02536]	1574	1577	0	AGTT	23.4375	24.5479
CsiSWEET12	MYB2 [T02536]	1628	1631	0	AACT	23.4375	24.5479
CsiSWEET12	MYB2 [T02536]	1645	1648	0	AACT	23.4375	24.5479
CsiSWEET12	MYB2 [T02536]	1723	1726	0	CGTT	23.4375	24.5479
CsiSWEET12	MYB2 [T02536]	1766	1769	0	AGTT	23.4375	24.5479
CsiSWEET12	MYB2 [T02536]	1809	1812	0	AACG	23.4375	24.5479
CsiSWEET12	MYB2 [T02536]	1820	1823	2.2538	AACA	7.8125	12.4799
CsiSWEET12	MYB2 [T02536]	1823	1826	0	AACC	23.4375	24.5479
CsiSWEET12	MYB2 [T02536]	1843	1846	0	AGTT	23.4375	24.5479
CsiSWEET12	MYB2 [T02536]	1872	1875	0	AACT	23.4375	24.5479
CsiSWEET12	MYB2 [T02536]	1928	1931	0	AACC	23.4375	24.5479
CsiSWEET12	MYB2 [T02536]	1932	1935	2.2538	AACA	7.8125	12.4799
CsiSWEET12	GT-1 [T00339]	25	32	2.52741	GGGAAAAT	0.36621	0.49342
CsiSWEET12	GT-1 [T00339]	835	842	2.52741	GAGATAAT	0.36621	0.49342
CsiSWEET12	GT-1 [T00339]	1094	1101	1.26371	GTGGTAAT	0.24414	0.46222
CsiSWEET12	GT-1 [T00339]	1385	1392	1.26371	GTGGTAAT	0.24414	0.46222
CsiSWEET12	HSF1 [T04394]	48	52	0	AACTA	5.85938	10.4471
CsiSWEET12	HSF1 [T04394]	307	311	0	AACCA	5.85938	10.4471
CsiSWEET12	HSF1 [T04394]	674	678	0	AACCA	5.85938	10.4471
CsiSWEET12	HSF1 [T04394]	768	772	0	TGGTT	5.85938	10.4471
CsiSWEET12	HSF1 [T04394]	773	777	0	AACCA	5.85938	10.4471
CsiSWEET12	HSF1 [T04394]	863	867	0	AACTA	5.85938	10.4471
CsiSWEET12	HSF1 [T04394]	1101	1105	0	TGGTT	5.85938	10.4471
CsiSWEET12	HSF1 [T04394]	1206	1210	0	AACCA	5.85938	10.4471
CsiSWEET12	HSF1 [T04394]	1237	1241	2.01686	TCGTT	1.95312	2.03286
CsiSWEET12	HSF1 [T04394]	1260	1264	0	TTGTT	5.85938	10.4471
CsiSWEET12	HSF1 [T04394]	1311	1315	0	TTGTT	5.85938	10.4471
CsiSWEET12	HSF1 [T04394]	1351	1355	2.01686	AACGA	1.95312	2.03286
CsiSWEET12	HSF1 [T04394]	1392	1396	0	TTGTT	5.85938	10.4471
CsiSWEET12	HSF1 [T04394]	1448	1452	0	TTGTT	5.85938	10.4471
CsiSWEET12	HSF1 [T04394]	1464	1468	0	TTGTT	5.85938	10.4471
CsiSWEET12	HSF1 [T04394]	1722	1726	2.01686	TCGTT	1.95312	2.03286
CsiSWEET12	HSF1 [T04394]	1820	1824	0	AACAA	5.85938	10.4471
CsiSWEET12	HSF1 [T04394]	1823	1827	0	AACCA	5.85938	10.4471
CsiSWEET12	HSF1 [T04394]	1872	1876	0	AACTA	5.85938	10.4471
CsiSWEET12	HSF1 [T04394]	1928	1932	0	AACCA	5.85938	10.4471
CsiSWEET12	HSF1 [T04394]	1932	1936	0	AACAA	5.85938	10.4471
CsiSWEET12	SQUA [T03178]	136	143	4.55461	CCCCTTTT	0.18311	0.14812
CsiSWEET12	SQUA [T03178]	151	158	4.55461	AAAAGGGT	0.18311	0.14812
CsiSWEET12	SQUA [T03178]	201	208	0.73313	AAAATGGG	0.18311	0.30623
CsiSWEET12	SQUA [T03178]	236	243	1.96954	GACATTTT	0.18311	0.63323
CsiSWEET12	SQUA [T03178]	760	767	1.23641	AAAATGTA	0.06104	0.32188
CsiSWEET12	SQUA [T03178]	1072	1079	1.96954	ATCATTTT	0.18311	0.63323
CsiSWEET12	SQUA [T03178]	1784	1791	3.82148	TGCCTTTT	0.06104	0.07528
CsiSWEET12	GAMYB [T02679]	1257	1264	3.79467	TCTTTGTT	0.24414	0.64911
CsiSWEET12	GAMYB [T02679]	1820	1827	3.32385	AACAACCA	0.18311	0.14826
CsiSWEET12	MCB1 [T06035]	1419	1427	4.87794	GCATCCACT	0.09155	0.05499
CsiSWEET12	MCB2 [T06036]	1419	1427	4.87794	GCATCCACT	0.09155	0.05499
CsiSWEET12	Alfin1 [T04733]	1056	1061	3.27159	CATCAC	0.97656	0.49255
CsiSWEET12	Alfin1 [T04733]	1092	1097	1.6358	GTGTGG	1.95312	0.73066
CsiSWEET12	Opaque-2 [T00668]	73	81	4.1765	ATGACATTC	0.02289	0.02496
CsiSWEET12	PF1 [T04784]	520	527	1.26315	TATTGTCA	0.18311	0.41002
CsiSWEET12	PF1 [T04784]	796	803	1.26315	TATTTTCA	0.18311	0.41002
CsiSWEET12	MNB1a [T01059]	88	97	2.04724	GAAAAAGAGA	0.02098	0.04497
CsiSWEET12	MNB1a [T01059]	136	145	3.25494	CCCCTTTTTA	0.0267	0.04698
CsiSWEET12	MNB1a [T01059]	159	168	3.75335	AAAAAAGCGT	0.03052	0.04418
CsiSWEET12	MNB1a [T01059]	906	915	1.93615	GAAAAAGCAA	0.02098	0.04497
CsiSWEET12	Dof2 [T02690]	88	97	2.04724	GAAAAAGAGA	0.02098	0.04497
CsiSWEET12	Dof2 [T02690]	136	145	3.25494	CCCCTTTTTA	0.0267	0.04698
CsiSWEET12	Dof2 [T02690]	159	168	3.75335	AAAAAAGCGT	0.03052	0.04418
CsiSWEET12	Dof2 [T02690]	906	915	1.93615	GAAAAAGCAA	0.02098	0.04497
CsiSWEET12	C1 (long form) [T01592]	1346	1353	3.56682	CTACCAAC	0.18311	0.09053
CsiSWEET12	DREB1A [T05770]	432	437	0	GCCGAC	0.48828	0.07746
CsiSWEET12	DREB1A [T05770]	1770	1775	0	GTCGGC	0.48828	0.07746
CsiSWEET12	DREB1A [T05770]	1793	1798	0	GTCGGC	0.48828	0.07746
CsiSWEET12	PBF [T02693]	138	145	1.06284	CCTTTTTA	0.18311	0.22715
CsiSWEET12	PBF [T02693]	149	156	0	GCAAAAGG	0.18311	0.22721
CsiSWEET12	PBF [T02693]	852	859	3.28502	AAATAAGG	0.18311	0.22725
CsiSWEET12	PBF [T02693]	1786	1793	1.06284	CCTTTTGG	0.18311	0.22715
CsiSWEET12	GT-1b [T04286]	153	163	3.88487	AAGGGTAAAAA	0.01144	0.05335
CsiSWEET12	PIF3 [T04492]	686	697	4.09719	TTGCCACGTGTG	0.02837	0.00628
CsiSWEET12	LIM1 [T04817]	309	318	3.29899	CCAACGCCCC	0.02289	0.00879
CsiSWEET13	MYB2 [T02536]	1	4	0	AACT	23.4375	24.5479
CsiSWEET13	MYB2 [T02536]	36	39	0	AACT	23.4375	24.5479
CsiSWEET13	MYB2 [T02536]	53	56	0	AGTT	23.4375	24.5479
CsiSWEET13	MYB2 [T02536]	172	175	2.2538	AACA	7.8125	12.4799
CsiSWEET13	MYB2 [T02536]	177	180	0	AACT	23.4375	24.5479
CsiSWEET13	MYB2 [T02536]	186	189	0	AACG	23.4375	24.5479
CsiSWEET13	MYB2 [T02536]	201	204	2.2538	AACA	7.8125	12.4799
CsiSWEET13	MYB2 [T02536]	290	293	2.2538	AACA	7.8125	12.4799
CsiSWEET13	MYB2 [T02536]	295	298	0	AGTT	23.4375	24.5479
CsiSWEET13	MYB2 [T02536]	329	332	0	AACC	23.4375	24.5479
CsiSWEET13	MYB2 [T02536]	395	398	2.2538	TGTT	7.8125	12.4799
CsiSWEET13	MYB2 [T02536]	420	423	2.2538	TGTT	7.8125	12.4799
CsiSWEET13	MYB2 [T02536]	463	466	2.2538	TGTT	7.8125	12.4799
CsiSWEET13	MYB2 [T02536]	481	484	0	GGTT	23.4375	24.5479
CsiSWEET13	MYB2 [T02536]	522	525	2.2538	TGTT	7.8125	12.4799
CsiSWEET13	MYB2 [T02536]	586	589	2.2538	TGTT	7.8125	12.4799
CsiSWEET13	MYB2 [T02536]	599	602	0	AGTT	23.4375	24.5479
CsiSWEET13	MYB2 [T02536]	633	636	0	AGTT	23.4375	24.5479
CsiSWEET13	MYB2 [T02536]	650	653	0	AGTT	23.4375	24.5479
CsiSWEET13	MYB2 [T02536]	701	704	2.2538	TGTT	7.8125	12.4799
CsiSWEET13	MYB2 [T02536]	721	724	2.2538	AACA	7.8125	12.4799
CsiSWEET13	MYB2 [T02536]	853	856	2.2538	TGTT	7.8125	12.4799
CsiSWEET13	MYB2 [T02536]	901	904	2.2538	TGTT	7.8125	12.4799
CsiSWEET13	MYB2 [T02536]	907	910	2.2538	TGTT	7.8125	12.4799
CsiSWEET13	MYB2 [T02536]	952	955	0	AGTT	23.4375	24.5479
CsiSWEET13	MYB2 [T02536]	967	970	0	AGTT	23.4375	24.5479
CsiSWEET13	MYB2 [T02536]	987	990	2.2538	TGTT	7.8125	12.4799
CsiSWEET13	MYB2 [T02536]	1065	1068	0	AGTT	23.4375	24.5479
CsiSWEET13	MYB2 [T02536]	1079	1082	0	GGTT	23.4375	24.5479
CsiSWEET13	MYB2 [T02536]	1091	1094	2.2538	TGTT	7.8125	12.4799
CsiSWEET13	MYB2 [T02536]	1096	1099	0	AACC	23.4375	24.5479
CsiSWEET13	MYB2 [T02536]	1117	1120	2.2538	TGTT	7.8125	12.4799
CsiSWEET13	MYB2 [T02536]	1154	1157	2.2538	TGTT	7.8125	12.4799
CsiSWEET13	MYB2 [T02536]	1176	1179	2.2538	TGTT	7.8125	12.4799
CsiSWEET13	MYB2 [T02536]	1191	1194	2.2538	AACA	7.8125	12.4799
CsiSWEET13	MYB2 [T02536]	1216	1219	0	GGTT	23.4375	24.5479
CsiSWEET13	MYB2 [T02536]	1230	1233	0	AGTT	23.4375	24.5479
CsiSWEET13	MYB2 [T02536]	1244	1247	2.2538	TGTT	7.8125	12.4799
CsiSWEET13	MYB2 [T02536]	1268	1271	0	AACC	23.4375	24.5479
CsiSWEET13	MYB2 [T02536]	1338	1341	0	CGTT	23.4375	24.5479
CsiSWEET13	MYB2 [T02536]	1377	1380	0	AACT	23.4375	24.5479
CsiSWEET13	MYB2 [T02536]	1396	1399	0	AACG	23.4375	24.5479
CsiSWEET13	MYB2 [T02536]	1470	1473	2.2538	TGTT	7.8125	12.4799
CsiSWEET13	MYB2 [T02536]	1548	1551	2.2538	TGTT	7.8125	12.4799
CsiSWEET13	MYB2 [T02536]	1557	1560	2.2538	TGTT	7.8125	12.4799
CsiSWEET13	MYB2 [T02536]	1604	1607	2.2538	TGTT	7.8125	12.4799
CsiSWEET13	MYB2 [T02536]	1636	1639	2.2538	AACA	7.8125	12.4799
CsiSWEET13	MYB2 [T02536]	1666	1669	2.2538	AACA	7.8125	12.4799
CsiSWEET13	MYB2 [T02536]	1672	1675	0	GGTT	23.4375	24.5479
CsiSWEET13	MYB2 [T02536]	1717	1720	0	AACC	23.4375	24.5479
CsiSWEET13	MYB2 [T02536]	1761	1764	0	AACG	23.4375	24.5479
CsiSWEET13	MYB2 [T02536]	1775	1778	2.2538	TGTT	7.8125	12.4799
CsiSWEET13	MYB2 [T02536]	1805	1808	0	GGTT	23.4375	24.5479
CsiSWEET13	MYB2 [T02536]	1908	1911	2.2538	AACA	7.8125	12.4799
CsiSWEET13	MYB2 [T02536]	1933	1936	0	AACC	23.4375	24.5479
CsiSWEET13	MYB2 [T02536]	1942	1945	0	CGTT	23.4375	24.5479
CsiSWEET13	GT-1 [T00339]	319	326	1.26371	ATTTTCAC	0.24414	0.46222
CsiSWEET13	GT-1 [T00339]	684	691	1.26371	ATTACCAC	0.24414	0.46222
CsiSWEET13	GT-1 [T00339]	1337	1344	2.52741	GCGTTAAT	0.36621	0.49342
CsiSWEET13	GT-1 [T00339]	1921	1928	2.52741	ATTTGCAC	0.36621	0.49342
CsiSWEET13	GT-1 [T00339]	1959	1966	2.52741	ATTTTCCC	0.36621	0.49342
CsiSWEET13	HSF1 [T04394]	36	40	0	AACTA	5.85938	10.4471
CsiSWEET13	HSF1 [T04394]	294	298	0	TAGTT	5.85938	10.4471
CsiSWEET13	HSF1 [T04394]	329	333	0	AACCA	5.85938	10.4471
CsiSWEET13	HSF1 [T04394]	419	423	0	TTGTT	5.85938	10.4471
CsiSWEET13	HSF1 [T04394]	521	525	0	TTGTT	5.85938	10.4471
CsiSWEET13	HSF1 [T04394]	649	653	0	TAGTT	5.85938	10.4471
CsiSWEET13	HSF1 [T04394]	986	990	0	TTGTT	5.85938	10.4471
CsiSWEET13	HSF1 [T04394]	1064	1068	0	TAGTT	5.85938	10.4471
CsiSWEET13	HSF1 [T04394]	1078	1082	0	TGGTT	5.85938	10.4471
CsiSWEET13	HSF1 [T04394]	1090	1094	0	TTGTT	5.85938	10.4471
CsiSWEET13	HSF1 [T04394]	1096	1100	0	AACCA	5.85938	10.4471
CsiSWEET13	HSF1 [T04394]	1175	1179	0	TTGTT	5.85938	10.4471
CsiSWEET13	HSF1 [T04394]	1191	1195	0	AACAA	5.85938	10.4471
CsiSWEET13	HSF1 [T04394]	1396	1400	2.01686	AACGA	1.95312	2.03286
CsiSWEET13	HSF1 [T04394]	1469	1473	0	TTGTT	5.85938	10.4471
CsiSWEET13	HSF1 [T04394]	1547	1551	0	TTGTT	5.85938	10.4471
CsiSWEET13	HSF1 [T04394]	1717	1721	0	AACCA	5.85938	10.4471
CsiSWEET13	HSF1 [T04394]	1804	1808	0	TGGTT	5.85938	10.4471
CsiSWEET13	HSF1 [T04394]	1933	1937	0	AACCA	5.85938	10.4471
CsiSWEET13	SQUA [T03178]	210	217	1.23641	TTCATTTT	0.06104	0.32188
CsiSWEET13	SQUA [T03178]	384	391	0	TCCATTTT	0.06104	0.15566
CsiSWEET13	SQUA [T03178]	745	752	0	AAAATGGA	0.06104	0.15566
CsiSWEET13	SQUA [T03178]	1074	1081	0.73313	AAAATGGT	0.18311	0.30623
CsiSWEET13	SQUA [T03178]	1403	1410	1.96954	GACATTTT	0.18311	0.63323
CsiSWEET13	SQUA [T03178]	1718	1725	0.73313	ACCATTTT	0.18311	0.30623
CsiSWEET13	SQUA [T03178]	1795	1802	1.96954	GACATTTT	0.18311	0.63323
CsiSWEET13	GAMYB [T02679]	983	990	3.87908	AATTTGTT	0.24414	0.64911
CsiSWEET13	GAMYB [T02679]	1466	1473	3.87908	AATTTGTT	0.24414	0.64911
CsiSWEET13	SBF-1 [T00739]	1106	1116	2.61018	TATTAAAAATA	0.01335	0.14816
CsiSWEET13	SBF-1 [T00739]	1528	1538	3.45468	TATTAAAATTG	0.0267	0.23379
CsiSWEET13	SBF-1 [T00739]	1831	1841	2.61018	AATTTTTAATA	0.01335	0.14816
CsiSWEET13	GT-1 [T01089]	1106	1116	2.61018	TATTAAAAATA	0.01335	0.14816
CsiSWEET13	GT-1 [T01089]	1528	1538	3.45468	TATTAAAATTG	0.0267	0.23379
CsiSWEET13	GT-1 [T01089]	1831	1841	2.61018	AATTTTTAATA	0.01335	0.14816
CsiSWEET13	MCB1 [T06035]	805	813	4.87794	ATGGGATGC	0.09155	0.05499
CsiSWEET13	MCB2 [T06036]	805	813	4.87794	ATGGGATGC	0.09155	0.05499
CsiSWEET13	Alfin1 [T04733]	112	117	3.27159	GTGATG	0.97656	0.49255
CsiSWEET13	Alfin1 [T04733]	195	200	3.27159	GTGATG	0.97656	0.49255
CsiSWEET13	Alfin1 [T04733]	1200	1205	1.6358	CCACAC	1.95312	0.73066
CsiSWEET13	Alfin1 [T04733]	1946	1951	3.27159	CCTCAC	0.97656	0.49255
CsiSWEET13	Opaque-2 [T00668]	999	1007	0.23457	ACATGTCAT	0.02289	0.02495
CsiSWEET13	PF1 [T04784]	318	325	1.26315	TATTTTCA	0.18311	0.41002
CsiSWEET13	PF1 [T04784]	361	368	2.5263	TATTTACA	0.30518	0.58141
CsiSWEET13	PF1 [T04784]	1958	1965	3.83334	TATTTTCC	0.30518	0.64094
CsiSWEET13	TRM1 [T05311]	1064	1071	3.56682	TAGTTTCC	0.18311	0.22723
CsiSWEET13	TRM1 [T05311]	1958	1965	3.56682	TATTTTCC	0.18311	0.22723
CsiSWEET13	GT-1b [T04286]	1814	1824	0.857824	CCAAGTAAAAA	0.01144	0.06735
CsiSWEET13	SPF1 [T03975]	266	272	0	AATAGTA	0.12207	0.47757
CsiSWEET14	MYB2 [T02536]	11	14	2.2538	TGTT	7.8125	12.4799
CsiSWEET14	MYB2 [T02536]	72	75	0	AACC	23.4375	24.5479
CsiSWEET14	MYB2 [T02536]	196	199	2.2538	TGTT	7.8125	12.4799
CsiSWEET14	MYB2 [T02536]	232	235	0	AACT	23.4375	24.5479
CsiSWEET14	MYB2 [T02536]	293	296	2.2538	AACA	7.8125	12.4799
CsiSWEET14	MYB2 [T02536]	303	306	0	AACT	23.4375	24.5479
CsiSWEET14	MYB2 [T02536]	356	359	0	AACT	23.4375	24.5479
CsiSWEET14	MYB2 [T02536]	376	379	0	GGTT	23.4375	24.5479
CsiSWEET14	MYB2 [T02536]	384	387	0	AGTT	23.4375	24.5479
CsiSWEET14	MYB2 [T02536]	397	400	0	AACT	23.4375	24.5479
CsiSWEET14	MYB2 [T02536]	413	416	0	AACC	23.4375	24.5479
CsiSWEET14	MYB2 [T02536]	435	438	0	AACT	23.4375	24.5479
CsiSWEET14	MYB2 [T02536]	501	504	2.2538	TGTT	7.8125	12.4799
CsiSWEET14	MYB2 [T02536]	666	669	0	AGTT	23.4375	24.5479
CsiSWEET14	MYB2 [T02536]	761	764	0	AGTT	23.4375	24.5479
CsiSWEET14	MYB2 [T02536]	938	941	2.2538	TGTT	7.8125	12.4799
CsiSWEET14	MYB2 [T02536]	949	952	0	AGTT	23.4375	24.5479
CsiSWEET14	MYB2 [T02536]	1078	1081	0	AACC	23.4375	24.5479
CsiSWEET14	MYB2 [T02536]	1086	1089	2.2538	AACA	7.8125	12.4799
CsiSWEET14	MYB2 [T02536]	1164	1167	0	GGTT	23.4375	24.5479
CsiSWEET14	MYB2 [T02536]	1167	1170	2.2538	TGTT	7.8125	12.4799
CsiSWEET14	MYB2 [T02536]	1211	1214	0	GGTT	23.4375	24.5479
CsiSWEET14	MYB2 [T02536]	1257	1260	2.2538	TGTT	7.8125	12.4799
CsiSWEET14	MYB2 [T02536]	1276	1279	2.2538	AACA	7.8125	12.4799
CsiSWEET14	MYB2 [T02536]	1284	1287	0	AGTT	23.4375	24.5479
CsiSWEET14	MYB2 [T02536]	1292	1295	0	CGTT	23.4375	24.5479
CsiSWEET14	MYB2 [T02536]	1324	1327	0	AGTT	23.4375	24.5479
CsiSWEET14	MYB2 [T02536]	1361	1364	2.2538	AACA	7.8125	12.4799
CsiSWEET14	MYB2 [T02536]	1374	1377	2.2538	AACA	7.8125	12.4799
CsiSWEET14	MYB2 [T02536]	1412	1415	0	AACT	23.4375	24.5479
CsiSWEET14	MYB2 [T02536]	1429	1432	0	AGTT	23.4375	24.5479
CsiSWEET14	MYB2 [T02536]	1460	1463	0	AACT	23.4375	24.5479
CsiSWEET14	MYB2 [T02536]	1477	1480	2.2538	TGTT	7.8125	12.4799
CsiSWEET14	MYB2 [T02536]	1488	1491	2.2538	TGTT	7.8125	12.4799
CsiSWEET14	MYB2 [T02536]	1521	1524	0	AGTT	23.4375	24.5479
CsiSWEET14	MYB2 [T02536]	1532	1535	0	AACT	23.4375	24.5479
CsiSWEET14	MYB2 [T02536]	1554	1557	2.2538	AACA	7.8125	12.4799
CsiSWEET14	MYB2 [T02536]	1584	1587	2.2538	AACA	7.8125	12.4799
CsiSWEET14	MYB2 [T02536]	1599	1602	0	AGTT	23.4375	24.5479
CsiSWEET14	MYB2 [T02536]	1648	1651	0	AACC	23.4375	24.5479
CsiSWEET14	MYB2 [T02536]	1696	1699	0	AGTT	23.4375	24.5479
CsiSWEET14	MYB2 [T02536]	1727	1730	0	AACT	23.4375	24.5479
CsiSWEET14	MYB2 [T02536]	1790	1793	2.2538	AACA	7.8125	12.4799
CsiSWEET14	MYB2 [T02536]	1796	1799	0	AACT	23.4375	24.5479
CsiSWEET14	MYB2 [T02536]	1843	1846	0	AACC	23.4375	24.5479
CsiSWEET14	MYB2 [T02536]	1879	1882	0	AACC	23.4375	24.5479
CsiSWEET14	MYB2 [T02536]	1888	1891	0	AACT	23.4375	24.5479
CsiSWEET14	MYB2 [T02536]	1909	1912	0	AGTT	23.4375	24.5479
CsiSWEET14	MYB2 [T02536]	1936	1939	0	AGTT	23.4375	24.5479
CsiSWEET14	MYB2 [T02536]	1946	1949	0	GGTT	23.4375	24.5479
CsiSWEET14	MYB2 [T02536]	1975	1978	0	AACT	23.4375	24.5479
CsiSWEET14	MYB2 [T02536]	1993	1996	0	AACC	23.4375	24.5479
CsiSWEET14	GT-1 [T00339]	47	54	2.52741	GGGAAAAT	0.36621	0.49342
CsiSWEET14	GT-1 [T00339]	1264	1271	1.26371	GTGGAAAT	0.24414	0.46222
CsiSWEET14	GT-1 [T00339]	1840	1847	1.26371	ATTAACCC	0.24414	0.46222
CsiSWEET14	HSF1 [T04394]	10	14	0	TTGTT	5.85938	10.4471
CsiSWEET14	HSF1 [T04394]	232	236	0	AACTA	5.85938	10.4471
CsiSWEET14	HSF1 [T04394]	375	379	0	TGGTT	5.85938	10.4471
CsiSWEET14	HSF1 [T04394]	397	401	0	AACTA	5.85938	10.4471
CsiSWEET14	HSF1 [T04394]	665	669	0	TAGTT	5.85938	10.4471
CsiSWEET14	HSF1 [T04394]	937	941	0	TTGTT	5.85938	10.4471
CsiSWEET14	HSF1 [T04394]	1166	1170	0	TTGTT	5.85938	10.4471
CsiSWEET14	HSF1 [T04394]	1283	1287	0	TAGTT	5.85938	10.4471
CsiSWEET14	HSF1 [T04394]	1323	1327	0	TAGTT	5.85938	10.4471
CsiSWEET14	HSF1 [T04394]	1428	1432	0	TAGTT	5.85938	10.4471
CsiSWEET14	HSF1 [T04394]	1554	1558	0	AACAA	5.85938	10.4471
CsiSWEET14	HSF1 [T04394]	1584	1588	0	AACAA	5.85938	10.4471
CsiSWEET14	HSF1 [T04394]	1695	1699	0	TAGTT	5.85938	10.4471
CsiSWEET14	HSF1 [T04394]	1790	1794	0	AACAA	5.85938	10.4471
CsiSWEET14	HSF1 [T04394]	1975	1979	0	AACTA	5.85938	10.4471
CsiSWEET14	SQUA [T03178]	654	661	0.73313	AAAATGCC	0.18311	0.30623
CsiSWEET14	GAMYB [T02679]	934	941	2.58605	ATTTTGTT	0.06104	0.23884
CsiSWEET14	GAMYB [T02679]	1163	1170	3.32385	GGGTTGTT	0.18311	0.14826
CsiSWEET14	SBF-1 [T00739]	153	163	0.844504	AATTAAATTTT	0.01335	0.15758
CsiSWEET14	SBF-1 [T00739]	248	258	0.844504	AATTAAATATA	0.01335	0.15758
CsiSWEET14	SBF-1 [T00739]	1628	1638	3.45468	CATTAAAATTA	0.0267	0.23379
CsiSWEET14	SBF-1 [T00739]	1657	1667	3.45468	TAATTTTAATT	0.0267	0.23379
CsiSWEET14	GT-1 [T01089]	153	163	0.844504	AATTAAATTTT	0.01335	0.15758
CsiSWEET14	GT-1 [T01089]	248	258	0.844504	AATTAAATATA	0.01335	0.15758
CsiSWEET14	GT-1 [T01089]	1628	1638	3.45468	CATTAAAATTA	0.0267	0.23379
CsiSWEET14	GT-1 [T01089]	1657	1667	3.45468	TAATTTTAATT	0.0267	0.23379
CsiSWEET14	MCB1 [T06035]	686	694	2.79288	GAAGGATGG	0.09155	0.05499
CsiSWEET14	MCB2 [T06036]	686	694	2.79288	GAAGGATGG	0.09155	0.05499
CsiSWEET14	Alfin1 [T04733]	31	36	3.27159	GTGAGG	0.97656	0.49255
CsiSWEET14	Alfin1 [T04733]	335	340	3.27159	CATCAC	0.97656	0.49255
CsiSWEET14	Alfin1 [T04733]	1102	1107	3.27159	GTGATG	0.97656	0.49255
CsiSWEET14	Alfin1 [T04733]	1198	1203	3.27159	GTGATG	0.97656	0.49255
CsiSWEET14	Alfin1 [T04733]	1232	1237	3.27159	GTGATG	0.97656	0.49255
CsiSWEET14	Alfin1 [T04733]	1261	1266	0	GTGGTG	0.97656	0.23858
CsiSWEET14	Alfin1 [T04733]	1345	1350	3.27159	GTGATG	0.97656	0.49255
CsiSWEET14	Alfin1 [T04733]	1453	1458	3.27159	GTGATG	0.97656	0.49255
CsiSWEET14	Alfin1 [T04733]	1569	1574	3.27159	CCTCAC	0.97656	0.49255
CsiSWEET14	Opaque-2 [T00668]	144	152	4.67663	ATGACTTAA	0.19836	0.28324
CsiSWEET14	Opaque-2 [T00668]	1114	1122	2.4401	ATGACATAA	0.09918	0.13323
CsiSWEET14	PF1 [T04784]	405	412	1.26315	TATTTTCA	0.18311	0.41002
CsiSWEET14	PF1 [T04784]	835	842	3.83334	GGAAAATA	0.30518	0.64094
CsiSWEET14	PF1 [T04784]	965	972	2.5263	TATTGACA	0.30518	0.58141
CsiSWEET14	PF1 [T04784]	1021	1028	1.26315	TGAAAATA	0.18311	0.41002
CsiSWEET14	PF1 [T04784]	1978	1985	3.83334	TATTTTCT	0.30518	0.64094
CsiSWEET14	TRM1 [T05311]	835	842	3.56682	GGAAAATA	0.18311	0.22723
CsiSWEET14	MNB1a [T01059]	337	346	1.56799	TCACTTTTTT	0.03242	0.13956
CsiSWEET14	MNB1a [T01059]	764	773	3.25494	TAAAAAGTGT	0.0267	0.04698
CsiSWEET14	MNB1a [T01059]	1959	1968	0.958501	TAAAAAGAAG	0.02289	0.10449
CsiSWEET14	Dof2 [T02690]	337	346	1.56799	TCACTTTTTT	0.03242	0.13956
CsiSWEET14	Dof2 [T02690]	764	773	3.25494	TAAAAAGTGT	0.0267	0.04698
CsiSWEET14	Dof2 [T02690]	1959	1968	0.958501	TAAAAAGAAG	0.02289	0.10449
CsiSWEET14	AP3:PI [T03251]	196	206	3.90495	TGTTACTAAAT	0.00286	0.01172
CsiSWEET14	PBF [T02693]	618	625	0	AAAAAAGG	0.18311	0.22721
CsiSWEET14	PBF [T02693]	1299	1306	4.54544	ATATAAGG	0.24414	0.34273
CsiSWEET14	PBF [T02693]	1710	1717	1.06284	TGAAAAGG	0.18311	0.22715
CsiSWEET14	DPBF-1 [T04363]	1559	1568	3.59207	TCACAATTCA	0.01144	0.01578
CsiSWEET14	DPBF-2 [T04364]	1559	1568	3.59207	TCACAATTCA	0.01144	0.01578
CsiSWEET14	DEF:GLO [T03216]	992	1000	0	CCATATTTA	0.06866	0.16182
CsiSWEET14	PHR1 [T05369]	540	548	0.43047	GGCATATTC	0.02289	0.03149
CenSWEET1	MYB2 [T02536]	2	5	0	AACC	23.4375	24.3682
CenSWEET1	MYB2 [T02536]	12	15	0	AACC	23.4375	24.3682
CenSWEET1	MYB2 [T02536]	131	134	0	CGTT	23.4375	24.3682
CenSWEET1	MYB2 [T02536]	187	190	0	AACT	23.4375	24.3682
CenSWEET1	MYB2 [T02536]	228	231	0	AACC	23.4375	24.3682
CenSWEET1	MYB2 [T02536]	257	260	0	AACT	23.4375	24.3682
CenSWEET1	MYB2 [T02536]	298	301	0	AACC	23.4375	24.3682
CenSWEET1	MYB2 [T02536]	308	311	0	AACG	23.4375	24.3682
CenSWEET1	MYB2 [T02536]	342	345	2.2538	TGTT	7.8125	12.6094
CenSWEET1	MYB2 [T02536]	356	359	0	AACC	23.4375	24.3682
CenSWEET1	MYB2 [T02536]	400	403	2.2538	TGTT	7.8125	12.6094
CenSWEET1	MYB2 [T02536]	426	429	0	GGTT	23.4375	24.3682
CenSWEET1	MYB2 [T02536]	438	441	0	CGTT	23.4375	24.3682
CenSWEET1	MYB2 [T02536]	444	447	0	GGTT	23.4375	24.3682
CenSWEET1	MYB2 [T02536]	520	523	0	AACG	23.4375	24.3682
CenSWEET1	MYB2 [T02536]	530	533	0	AACT	23.4375	24.3682
CenSWEET1	MYB2 [T02536]	548	551	2.2538	AACA	7.8125	12.6094
CenSWEET1	MYB2 [T02536]	559	562	0	AACC	23.4375	24.3682
CenSWEET1	MYB2 [T02536]	680	683	2.2538	TGTT	7.8125	12.6094
CenSWEET1	MYB2 [T02536]	742	745	0	AACT	23.4375	24.3682
CenSWEET1	MYB2 [T02536]	841	844	2.2538	AACA	7.8125	12.6094
CenSWEET1	MYB2 [T02536]	853	856	0	AACT	23.4375	24.3682
CenSWEET1	MYB2 [T02536]	861	864	2.2538	AACA	7.8125	12.6094
CenSWEET1	MYB2 [T02536]	872	875	0	AACC	23.4375	24.3682
CenSWEET1	MYB2 [T02536]	939	942	2.2538	AACA	7.8125	12.6094
CenSWEET1	MYB2 [T02536]	942	945	0	AACC	23.4375	24.3682
CenSWEET1	MYB2 [T02536]	985	988	2.2538	TGTT	7.8125	12.6094
CenSWEET1	MYB2 [T02536]	1024	1027	0	AACC	23.4375	24.3682
CenSWEET1	MYB2 [T02536]	1045	1048	0	GGTT	23.4375	24.3682
CenSWEET1	MYB2 [T02536]	1120	1123	0	AACT	23.4375	24.3682
CenSWEET1	MYB2 [T02536]	1234	1237	0	AACC	23.4375	24.3682
CenSWEET1	MYB2 [T02536]	1290	1293	0	CGTT	23.4375	24.3682
CenSWEET1	MYB2 [T02536]	1312	1315	0	AGTT	23.4375	24.3682
CenSWEET1	MYB2 [T02536]	1315	1318	2.2538	TGTT	7.8125	12.6094
CenSWEET1	MYB2 [T02536]	1340	1343	2.2538	TGTT	7.8125	12.6094
CenSWEET1	MYB2 [T02536]	1362	1365	0	AGTT	23.4375	24.3682
CenSWEET1	MYB2 [T02536]	1402	1405	0	AACT	23.4375	24.3682
CenSWEET1	MYB2 [T02536]	1411	1414	0	AACC	23.4375	24.3682
CenSWEET1	MYB2 [T02536]	1419	1422	0	CGTT	23.4375	24.3682
CenSWEET1	MYB2 [T02536]	1422	1425	2.2538	TGTT	7.8125	12.6094
CenSWEET1	MYB2 [T02536]	1433	1436	2.2538	TGTT	7.8125	12.6094
CenSWEET1	MYB2 [T02536]	1436	1439	2.2538	TGTT	7.8125	12.6094
CenSWEET1	MYB2 [T02536]	1493	1496	2.2538	AACA	7.8125	12.6094
CenSWEET1	MYB2 [T02536]	1502	1505	2.2538	TGTT	7.8125	12.6094
CenSWEET1	MYB2 [T02536]	1520	1523	0	GGTT	23.4375	24.3682
CenSWEET1	MYB2 [T02536]	1540	1543	0	GGTT	23.4375	24.3682
CenSWEET1	MYB2 [T02536]	1549	1552	0	CGTT	23.4375	24.3682
CenSWEET1	MYB2 [T02536]	1564	1567	0	AGTT	23.4375	24.3682
CenSWEET1	MYB2 [T02536]	1612	1615	2.2538	AACA	7.8125	12.6094
CenSWEET1	MYB2 [T02536]	1629	1632	0	AACT	23.4375	24.3682
CenSWEET1	MYB2 [T02536]	1646	1649	0	AACT	23.4375	24.3682
CenSWEET1	MYB2 [T02536]	1665	1668	2.2538	AACA	7.8125	12.6094
CenSWEET1	MYB2 [T02536]	1755	1758	2.2538	AACA	7.8125	12.6094
CenSWEET1	MYB2 [T02536]	1809	1812	0	AACG	23.4375	24.3682
CenSWEET1	MYB2 [T02536]	1813	1816	2.2538	TGTT	7.8125	12.6094
CenSWEET1	MYB2 [T02536]	1830	1833	2.2538	AACA	7.8125	12.6094
CenSWEET1	MYB2 [T02536]	1862	1865	2.2538	TGTT	7.8125	12.6094
CenSWEET1	MYB2 [T02536]	1894	1897	0	AACT	23.4375	24.3682
CenSWEET1	MYB2 [T02536]	1941	1944	0	AACG	23.4375	24.3682
CenSWEET1	TAF-1 [T01090]	141	152	0.461434	CGCGACGTGGCC	0.00644	0.00044
CenSWEET1	TAF-1 [T01090]	153	164	3.98572	TATGACGTGGCC	0.01931	0.00231
CenSWEET1	TAF-1 [T01090]	165	176	0.461434	CGCGACGTGGCC	0.00644	0.00044
CenSWEET1	TAF-1 [T01090]	205	216	0.461434	CGCCACGTGGCC	0.00644	0.00044
CenSWEET1	TAF-1 [T01090]	235	246	3.98572	TACGACGTGGCC	0.01931	0.00231
CenSWEET1	TAF-1 [T01090]	305	316	4.90859	TACAACGTGGCC	0.03219	0.00734
CenSWEET1	TAF-1 [T01090]	317	328	0.461434	CGCGACGTGGCC	0.00644	0.00044
CenSWEET1	TRAB1 [T04821]	142	153	3.75546	GCGACGTGGCCT	0.00477	0.00025
CenSWEET1	TRAB1 [T04821]	166	177	3.01776	GCGACGTGGCCC	0.00668	0.0004
CenSWEET1	TRAB1 [T04821]	204	215	0.737699	CCGCCACGTGGC	0.00286	0.00012
CenSWEET1	TRAB1 [T04821]	206	217	0.737699	GCCACGTGGCCC	0.00286	0.00012
CenSWEET1	TRAB1 [T04821]	318	329	3.01776	GCGACGTGGCCC	0.00668	0.0004
CenSWEET1	PIF3 [T04492]	204	215	3.30622	CCGCCACGTGGC	0.0217	0.00475
CenSWEET1	PIF3 [T04492]	206	217	3.29199	GCCACGTGGCCC	0.0217	0.00475
CenSWEET1	HSF1 [T04394]	228	232	0	AACCA	5.85938	10.6047
CenSWEET1	HSF1 [T04394]	679	683	0	TTGTT	5.85938	10.6047
CenSWEET1	HSF1 [T04394]	939	943	0	AACAA	5.85938	10.6047
CenSWEET1	HSF1 [T04394]	1044	1048	0	TGGTT	5.85938	10.6047
CenSWEET1	HSF1 [T04394]	1234	1238	0	AACCA	5.85938	10.6047
CenSWEET1	HSF1 [T04394]	1289	1293	2.01686	TCGTT	1.95312	2.0047
CenSWEET1	HSF1 [T04394]	1314	1318	0	TTGTT	5.85938	10.6047
CenSWEET1	HSF1 [T04394]	1339	1343	0	TTGTT	5.85938	10.6047
CenSWEET1	HSF1 [T04394]	1402	1406	0	AACTA	5.85938	10.6047
CenSWEET1	HSF1 [T04394]	1421	1425	0	TTGTT	5.85938	10.6047
CenSWEET1	HSF1 [T04394]	1435	1439	0	TTGTT	5.85938	10.6047
CenSWEET1	HSF1 [T04394]	1501	1505	0	TTGTT	5.85938	10.6047
CenSWEET1	HSF1 [T04394]	1519	1523	0	TGGTT	5.85938	10.6047
CenSWEET1	HSF1 [T04394]	1612	1616	0	AACAA	5.85938	10.6047
CenSWEET1	HSF1 [T04394]	1665	1669	0	AACAA	5.85938	10.6047
CenSWEET1	HSF1 [T04394]	1830	1834	0	AACAA	5.85938	10.6047
CenSWEET1	SQUA [T03178]	639	646	1.23641	AAAATGTA	0.06104	0.34098
CenSWEET1	SQUA [T03178]	1493	1500	1.96954	AACATTTT	0.18311	0.65897
CenSWEET1	SQUA [T03178]	1755	1762	1.96954	AACATTTT	0.18311	0.65897
CenSWEET1	GAMYB [T02679]	676	683	3.87908	AATTTGTT	0.24414	0.67089
CenSWEET1	GAMYB [T02679]	939	946	3.32385	AACAACCC	0.18311	0.14329
CenSWEET1	GAMYB [T02679]	1498	1505	3.79467	TTTTTGTT	0.24414	0.67089
CenSWEET1	GAMYB [T02679]	1612	1619	3.79467	AACAAAGC	0.24414	0.67089
CenSWEET1	Opaque-2 [T00668]	154	162	2.4711	ATGACGTGG	0.09918	0.13298
CenSWEET1	Opaque-2 [T00668]	717	725	4.52835	TGATGTCAT	0.19836	0.28372
CenSWEET1	Opaque-2 [T00668]	749	757	4.1765	ATGACATTC	0.02289	0.02443
CenSWEET1	DPBF-1 [T04363]	954	963	3.59207	TCACAATTCT	0.01144	0.01559
CenSWEET1	DPBF-2 [T04364]	954	963	3.59207	TCACAATTCT	0.01144	0.01559
CenSWEET1	PBF [T02693]	1006	1013	1.06284	TCAAAAGG	0.18311	0.22527
CenSWEET1	PBF [T02693]	1102	1109	4.54544	CCTTATAC	0.24414	0.34185
CenSWEET1	Alfin1 [T04733]	1213	1218	0	CACCAC	0.97656	0.21808
CenSWEET1	Alfin1 [T04733]	1237	1242	3.27159	CATCAC	0.97656	0.46757
CenSWEET1	Alfin1 [T04733]	1382	1387	3.27159	CATCAC	0.97656	0.46757
CenSWEET1	Alfin1 [T04733]	1598	1603	1.6358	GTGCTG	1.95312	0.68554
CenSWEET1	Alfin1 [T04733]	1781	1786	3.27159	CATCAC	0.97656	0.46757
CenSWEET1	Alfin1 [T04733]	1812	1817	1.6358	GTGTTG	1.95312	0.68554
CenSWEET1	SBF-1 [T00739]	1674	1684	2.6905	AATTAAATCTG	0.01335	0.163
CenSWEET1	SBF-1 [T00739]	1748	1758	2.61018	TAAATTTAACA	0.01335	0.163
CenSWEET1	SBF-1 [T00739]	1764	1774	0	TAAATTTAATC	0.00572	0.10486
CenSWEET1	SBF-1 [T00739]	1988	1998	0.844504	TACATTTAATT	0.01335	0.17358
CenSWEET1	GT-1 [T01089]	1674	1684	2.6905	AATTAAATCTG	0.01335	0.163
CenSWEET1	GT-1 [T01089]	1748	1758	2.61018	TAAATTTAACA	0.01335	0.163
CenSWEET1	GT-1 [T01089]	1764	1774	0	TAAATTTAATC	0.00572	0.10486
CenSWEET1	GT-1 [T01089]	1988	1998	0.844504	TACATTTAATT	0.01335	0.17358
CenSWEET1	MCB1 [T06035]	1971	1979	1.0771	CCATCCATT	0.06104	0.05436
CenSWEET1	MCB2 [T06036]	1971	1979	1.0771	CCATCCATT	0.06104	0.05436
CenSWEET1	GT-1 [T00339]	1947	1954	2.52741	ATTTCCTC	0.36621	0.49015
CenSWEET1	PF1 [T04784]	1062	1069	2.5263	TATTTACA	0.30518	0.59181
CenSWEET2	MYB2 [T02536]	0	3	0	AACT	23.4375	24.3682
CenSWEET2	MYB2 [T02536]	26	29	2.2538	AACA	7.8125	12.6094
CenSWEET2	MYB2 [T02536]	65	68	2.2538	AACA	7.8125	12.6094
CenSWEET2	MYB2 [T02536]	101	104	2.2538	AACA	7.8125	12.6094
CenSWEET2	MYB2 [T02536]	174	177	0	AACT	23.4375	24.3682
CenSWEET2	MYB2 [T02536]	192	195	0	AACT	23.4375	24.3682
CenSWEET2	MYB2 [T02536]	251	254	2.2538	TGTT	7.8125	12.6094
CenSWEET2	MYB2 [T02536]	415	418	2.2538	TGTT	7.8125	12.6094
CenSWEET2	MYB2 [T02536]	468	471	2.2538	TGTT	7.8125	12.6094
CenSWEET2	MYB2 [T02536]	594	597	2.2538	TGTT	7.8125	12.6094
CenSWEET2	MYB2 [T02536]	609	612	2.2538	TGTT	7.8125	12.6094
CenSWEET2	MYB2 [T02536]	613	616	0	AGTT	23.4375	24.3682
CenSWEET2	MYB2 [T02536]	662	665	2.2538	AACA	7.8125	12.6094
CenSWEET2	MYB2 [T02536]	683	686	0	AACT	23.4375	24.3682
CenSWEET2	MYB2 [T02536]	774	777	0	AACC	23.4375	24.3682
CenSWEET2	MYB2 [T02536]	802	805	2.2538	AACA	7.8125	12.6094
CenSWEET2	MYB2 [T02536]	820	823	0	AGTT	23.4375	24.3682
CenSWEET2	MYB2 [T02536]	826	829	2.2538	AACA	7.8125	12.6094
CenSWEET2	MYB2 [T02536]	843	846	2.2538	TGTT	7.8125	12.6094
CenSWEET2	MYB2 [T02536]	885	888	0	AGTT	23.4375	24.3682
CenSWEET2	MYB2 [T02536]	904	907	2.2538	TGTT	7.8125	12.6094
CenSWEET2	MYB2 [T02536]	928	931	2.2538	TGTT	7.8125	12.6094
CenSWEET2	MYB2 [T02536]	951	954	0	AACC	23.4375	24.3682
CenSWEET2	MYB2 [T02536]	955	958	0	CGTT	23.4375	24.3682
CenSWEET2	MYB2 [T02536]	967	970	2.2538	AACA	7.8125	12.6094
CenSWEET2	MYB2 [T02536]	983	986	0	AACC	23.4375	24.3682
CenSWEET2	MYB2 [T02536]	988	991	0	GGTT	23.4375	24.3682
CenSWEET2	MYB2 [T02536]	1166	1169	0	GGTT	23.4375	24.3682
CenSWEET2	MYB2 [T02536]	1169	1172	2.2538	TGTT	7.8125	12.6094
CenSWEET2	MYB2 [T02536]	1190	1193	0	AACT	23.4375	24.3682
CenSWEET2	MYB2 [T02536]	1196	1199	0	AGTT	23.4375	24.3682
CenSWEET2	MYB2 [T02536]	1204	1207	2.2538	TGTT	7.8125	12.6094
CenSWEET2	MYB2 [T02536]	1231	1234	0	CGTT	23.4375	24.3682
CenSWEET2	MYB2 [T02536]	1243	1246	0	AGTT	23.4375	24.3682
CenSWEET2	MYB2 [T02536]	1260	1263	0	AACT	23.4375	24.3682
CenSWEET2	MYB2 [T02536]	1318	1321	2.2538	TGTT	7.8125	12.6094
CenSWEET2	MYB2 [T02536]	1360	1363	0	AACT	23.4375	24.3682
CenSWEET2	MYB2 [T02536]	1367	1370	2.2538	AACA	7.8125	12.6094
CenSWEET2	MYB2 [T02536]	1410	1413	2.2538	AACA	7.8125	12.6094
CenSWEET2	MYB2 [T02536]	1419	1422	0	AGTT	23.4375	24.3682
CenSWEET2	MYB2 [T02536]	1440	1443	0	CGTT	23.4375	24.3682
CenSWEET2	MYB2 [T02536]	1475	1478	0	AACT	23.4375	24.3682
CenSWEET2	MYB2 [T02536]	1479	1482	2.2538	TGTT	7.8125	12.6094
CenSWEET2	MYB2 [T02536]	1491	1494	0	CGTT	23.4375	24.3682
CenSWEET2	MYB2 [T02536]	1503	1506	0	AGTT	23.4375	24.3682
CenSWEET2	MYB2 [T02536]	1512	1515	0	AACC	23.4375	24.3682
CenSWEET2	MYB2 [T02536]	1531	1534	0	AGTT	23.4375	24.3682
CenSWEET2	MYB2 [T02536]	1555	1558	0	AACC	23.4375	24.3682
CenSWEET2	MYB2 [T02536]	1569	1572	0	AGTT	23.4375	24.3682
CenSWEET2	MYB2 [T02536]	1683	1686	2.2538	AACA	7.8125	12.6094
CenSWEET2	MYB2 [T02536]	1714	1717	2.2538	TGTT	7.8125	12.6094
CenSWEET2	MYB2 [T02536]	1744	1747	0	AGTT	23.4375	24.3682
CenSWEET2	MYB2 [T02536]	1788	1791	0	AACC	23.4375	24.3682
CenSWEET2	MYB2 [T02536]	1800	1803	0	AACT	23.4375	24.3682
CenSWEET2	MYB2 [T02536]	1899	1902	0	AACC	23.4375	24.3682
CenSWEET2	MYB2 [T02536]	1913	1916	2.2538	TGTT	7.8125	12.6094
CenSWEET2	MYB2 [T02536]	1957	1960	0	AACT	23.4375	24.3682
CenSWEET2	HSF1 [T04394]	101	105	0	AACAA	5.85938	10.6047
CenSWEET2	HSF1 [T04394]	467	471	0	TTGTT	5.85938	10.6047
CenSWEET2	HSF1 [T04394]	612	616	0	TAGTT	5.85938	10.6047
CenSWEET2	HSF1 [T04394]	662	666	0	AACAA	5.85938	10.6047
CenSWEET2	HSF1 [T04394]	683	687	0	AACTA	5.85938	10.6047
CenSWEET2	HSF1 [T04394]	819	823	0	TAGTT	5.85938	10.6047
CenSWEET2	HSF1 [T04394]	927	931	0	TTGTT	5.85938	10.6047
CenSWEET2	HSF1 [T04394]	967	971	0	AACAA	5.85938	10.6047
CenSWEET2	HSF1 [T04394]	983	987	0	AACCA	5.85938	10.6047
CenSWEET2	HSF1 [T04394]	1168	1172	0	TTGTT	5.85938	10.6047
CenSWEET2	HSF1 [T04394]	1190	1194	0	AACTA	5.85938	10.6047
CenSWEET2	HSF1 [T04394]	1203	1207	0	TTGTT	5.85938	10.6047
CenSWEET2	HSF1 [T04394]	1242	1246	0	TAGTT	5.85938	10.6047
CenSWEET2	HSF1 [T04394]	1367	1371	0	AACAA	5.85938	10.6047
CenSWEET2	HSF1 [T04394]	1478	1482	0	TTGTT	5.85938	10.6047
CenSWEET2	HSF1 [T04394]	1512	1516	0	AACCA	5.85938	10.6047
CenSWEET2	HSF1 [T04394]	1530	1534	0	TAGTT	5.85938	10.6047
CenSWEET2	HSF1 [T04394]	1683	1687	0	AACAA	5.85938	10.6047
CenSWEET2	HSF1 [T04394]	1788	1792	0	AACCA	5.85938	10.6047
CenSWEET2	SQUA [T03178]	1701	1708	0.73313	AAAATGGG	0.18311	0.30726
CenSWEET2	GAMYB [T02679]	101	108	3.87908	AACAAATT	0.24414	0.67089
CenSWEET2	GAMYB [T02679]	900	907	2.11523	AGTCTGTT	0.06104	0.07414
CenSWEET2	GAMYB [T02679]	967	974	3.87908	AACAAATT	0.24414	0.67089
CenSWEET2	GAMYB [T02679]	1165	1172	2.11523	AGGTTGTT	0.06104	0.07414
CenSWEET2	GAMYB [T02679]	1200	1207	3.79467	TTTTTGTT	0.24414	0.67089
CenSWEET2	GAMYB [T02679]	1410	1417	3.32385	AACAGACG	0.18311	0.14329
CenSWEET2	DPBF-1 [T04363]	931	940	3.59207	TGAATTGTGA	0.01144	0.01559
CenSWEET2	DPBF-2 [T04364]	931	940	3.59207	TGAATTGTGA	0.01144	0.01559
CenSWEET2	PBF [T02693]	27	34	3.28502	ACATAAGG	0.18311	0.22529
CenSWEET2	PBF [T02693]	753	760	4.34786	CCTTATTA	0.24414	0.34185
CenSWEET2	Alfin1 [T04733]	357	362	0	CACCAC	0.97656	0.21808
CenSWEET2	Alfin1 [T04733]	623	628	0	CACCAC	0.97656	0.21808
CenSWEET2	Alfin1 [T04733]	1391	1396	1.6358	CAGCAC	1.95312	0.68554
CenSWEET2	Alfin1 [T04733]	1610	1615	0	GTGGGG	0.97656	0.21808
CenSWEET2	Alfin1 [T04733]	1623	1628	0	GTGGGG	0.97656	0.21808
CenSWEET2	Alfin1 [T04733]	1644	1649	3.27159	GTGATG	0.97656	0.46757
CenSWEET2	Alfin1 [T04733]	1691	1696	0	CCCCAC	0.97656	0.21808
CenSWEET2	Alfin1 [T04733]	1708	1713	0	GTGGGG	0.97656	0.21808
CenSWEET2	Alfin1 [T04733]	1713	1718	1.6358	GTGTTG	1.95312	0.68554
CenSWEET2	Alfin1 [T04733]	1818	1823	0	CCCCAC	0.97656	0.21808
CenSWEET2	Alfin1 [T04733]	1909	1914	0	GTGGTG	0.97656	0.21808
CenSWEET2	Alfin1 [T04733]	1912	1917	1.6358	GTGTTG	1.95312	0.68554
CenSWEET2	SBF-1 [T00739]	1134	1144	4.29918	CATTAAAATTC	0.01907	0.11431
CenSWEET2	SBF-1 [T00739]	1281	1291	2.61018	AATTTTTAATA	0.01335	0.163
CenSWEET2	GT-1 [T01089]	1134	1144	4.29918	CATTAAAATTC	0.01907	0.11431
CenSWEET2	GT-1 [T01089]	1281	1291	2.61018	AATTTTTAATA	0.01335	0.163
CenSWEET2	MCB1 [T06035]	306	314	0.638668	TATGGATGA	0.09155	0.05253
CenSWEET2	MCB1 [T06035]	1483	1491	1.0771	AAAGGATGC	0.06104	0.05436
CenSWEET2	MCB2 [T06036]	306	314	0.638668	TATGGATGA	0.09155	0.05253
CenSWEET2	MCB2 [T06036]	1483	1491	1.0771	AAAGGATGC	0.06104	0.05436
CenSWEET2	GT-1 [T00339]	229	236	2.52741	ATTACCTC	0.36621	0.49015
CenSWEET2	GT-1 [T00339]	1763	1770	3.79112	GAGCAAAT	0.24414	0.21739
CenSWEET2	PF1 [T04784]	94	101	3.83334	GGCAAATA	0.30518	0.654
CenSWEET2	PF1 [T04784]	1764	1771	3.83334	AGCAAATA	0.30518	0.654
CenSWEET2	MNB1a [T01059]	668	677	0.958501	TAAAAAGAAA	0.02289	0.11006
CenSWEET2	MNB1a [T01059]	1141	1150	0.728452	ATTCTTTTTT	0.01526	0.08032
CenSWEET2	MNB1a [T01059]	1737	1746	2.29644	AAAAAAGAGT	0.04578	0.13141
CenSWEET2	MNB1a [T01059]	1780	1789	0.47925	GAAAAAGAAA	0.01526	0.08032
CenSWEET2	Dof2 [T02690]	668	677	0.958501	TAAAAAGAAA	0.02289	0.11006
CenSWEET2	Dof2 [T02690]	1141	1150	0.728452	ATTCTTTTTT	0.01526	0.08032
CenSWEET2	Dof2 [T02690]	1737	1746	2.29644	AAAAAAGAGT	0.04578	0.13141
CenSWEET2	Dof2 [T02690]	1780	1789	0.47925	GAAAAAGAAA	0.01526	0.08032
CenSWEET2	LIM1 [T04817]	1710	1719	2.44944	GGGGTGTTGG	0.01717	0.0057
CenSWEET2	TRM1 [T05311]	1614	1621	3.56682	GGAAAGTA	0.18311	0.22529
CenSWEET2	SPF1 [T03975]	1074	1080	0	TACTATT	0.12207	0.49998
CenSWEET2	DEF:GLO [T03216]	884	892	4.25732	CAGTTATGG	0.09155	0.09145
CenSWEET3	MYB2 [T02536]	67	70	2.2538	AACA	7.8125	12.6094
CenSWEET3	MYB2 [T02536]	96	99	2.2538	AACA	7.8125	12.6094
CenSWEET3	MYB2 [T02536]	118	121	0	AACC	23.4375	24.3682
CenSWEET3	MYB2 [T02536]	147	150	0	AACT	23.4375	24.3682
CenSWEET3	MYB2 [T02536]	187	190	2.2538	TGTT	7.8125	12.6094
CenSWEET3	MYB2 [T02536]	198	201	0	AACT	23.4375	24.3682
CenSWEET3	MYB2 [T02536]	243	246	0	AACT	23.4375	24.3682
CenSWEET3	MYB2 [T02536]	292	295	2.2538	AACA	7.8125	12.6094
CenSWEET3	MYB2 [T02536]	426	429	2.2538	TGTT	7.8125	12.6094
CenSWEET3	MYB2 [T02536]	470	473	0	AGTT	23.4375	24.3682
CenSWEET3	MYB2 [T02536]	541	544	2.2538	AACA	7.8125	12.6094
CenSWEET3	MYB2 [T02536]	594	597	0	AGTT	23.4375	24.3682
CenSWEET3	MYB2 [T02536]	620	623	0	AGTT	23.4375	24.3682
CenSWEET3	MYB2 [T02536]	626	629	2.2538	AACA	7.8125	12.6094
CenSWEET3	MYB2 [T02536]	640	643	0	AGTT	23.4375	24.3682
CenSWEET3	MYB2 [T02536]	664	667	0	AGTT	23.4375	24.3682
CenSWEET3	MYB2 [T02536]	700	703	2.2538	AACA	7.8125	12.6094
CenSWEET3	MYB2 [T02536]	808	811	2.2538	AACA	7.8125	12.6094
CenSWEET3	MYB2 [T02536]	861	864	0	AGTT	23.4375	24.3682
CenSWEET3	MYB2 [T02536]	887	890	0	AGTT	23.4375	24.3682
CenSWEET3	MYB2 [T02536]	893	896	2.2538	AACA	7.8125	12.6094
CenSWEET3	MYB2 [T02536]	907	910	0	AGTT	23.4375	24.3682
CenSWEET3	MYB2 [T02536]	931	934	0	AGTT	23.4375	24.3682
CenSWEET3	MYB2 [T02536]	967	970	2.2538	AACA	7.8125	12.6094
CenSWEET3	MYB2 [T02536]	1051	1054	2.2538	TGTT	7.8125	12.6094
CenSWEET3	MYB2 [T02536]	1079	1082	2.2538	AACA	7.8125	12.6094
CenSWEET3	MYB2 [T02536]	1127	1130	0	GGTT	23.4375	24.3682
CenSWEET3	MYB2 [T02536]	1151	1154	0	AGTT	23.4375	24.3682
CenSWEET3	MYB2 [T02536]	1161	1164	0	AGTT	23.4375	24.3682
CenSWEET3	MYB2 [T02536]	1179	1182	0	AACT	23.4375	24.3682
CenSWEET3	MYB2 [T02536]	1213	1216	0	GGTT	23.4375	24.3682
CenSWEET3	MYB2 [T02536]	1337	1340	0	AGTT	23.4375	24.3682
CenSWEET3	MYB2 [T02536]	1354	1357	2.2538	TGTT	7.8125	12.6094
CenSWEET3	MYB2 [T02536]	1366	1369	0	AACT	23.4375	24.3682
CenSWEET3	MYB2 [T02536]	1371	1374	0	CGTT	23.4375	24.3682
CenSWEET3	MYB2 [T02536]	1414	1417	0	AGTT	23.4375	24.3682
CenSWEET3	MYB2 [T02536]	1419	1422	0	AGTT	23.4375	24.3682
CenSWEET3	MYB2 [T02536]	1431	1434	0	AGTT	23.4375	24.3682
CenSWEET3	MYB2 [T02536]	1446	1449	0	AACT	23.4375	24.3682
CenSWEET3	MYB2 [T02536]	1515	1518	0	AACT	23.4375	24.3682
CenSWEET3	MYB2 [T02536]	1539	1542	2.2538	TGTT	7.8125	12.6094
CenSWEET3	MYB2 [T02536]	1562	1565	0	AACT	23.4375	24.3682
CenSWEET3	MYB2 [T02536]	1592	1595	0	AGTT	23.4375	24.3682
CenSWEET3	MYB2 [T02536]	1661	1664	0	AGTT	23.4375	24.3682
CenSWEET3	MYB2 [T02536]	1795	1798	0	AGTT	23.4375	24.3682
CenSWEET3	MYB2 [T02536]	1841	1844	0	AACT	23.4375	24.3682
CenSWEET3	MYB2 [T02536]	1857	1860	0	AACT	23.4375	24.3682
CenSWEET3	MYB2 [T02536]	1867	1870	0	CGTT	23.4375	24.3682
CenSWEET3	MYB2 [T02536]	1877	1880	2.2538	TGTT	7.8125	12.6094
CenSWEET3	MYB2 [T02536]	1884	1887	0	AACC	23.4375	24.3682
CenSWEET3	MYB2 [T02536]	1902	1905	0	AGTT	23.4375	24.3682
CenSWEET3	MYB2 [T02536]	1909	1912	2.2538	AACA	7.8125	12.6094
CenSWEET3	MYB2 [T02536]	1981	1984	0	CGTT	23.4375	24.3682
CenSWEET3	HSF1 [T04394]	67	71	0	AACAA	5.85938	10.6047
CenSWEET3	HSF1 [T04394]	96	100	0	AACAA	5.85938	10.6047
CenSWEET3	HSF1 [T04394]	243	247	0	AACTA	5.85938	10.6047
CenSWEET3	HSF1 [T04394]	292	296	0	AACAA	5.85938	10.6047
CenSWEET3	HSF1 [T04394]	425	429	0	TTGTT	5.85938	10.6047
CenSWEET3	HSF1 [T04394]	469	473	0	TAGTT	5.85938	10.6047
CenSWEET3	HSF1 [T04394]	1050	1054	0	TTGTT	5.85938	10.6047
CenSWEET3	HSF1 [T04394]	1079	1083	0	AACAA	5.85938	10.6047
CenSWEET3	HSF1 [T04394]	1353	1357	0	TTGTT	5.85938	10.6047
CenSWEET3	HSF1 [T04394]	1538	1542	0	TTGTT	5.85938	10.6047
CenSWEET3	HSF1 [T04394]	1591	1595	0	TAGTT	5.85938	10.6047
CenSWEET3	HSF1 [T04394]	1660	1664	0	TAGTT	5.85938	10.6047
CenSWEET3	HSF1 [T04394]	1901	1905	0	TAGTT	5.85938	10.6047
CenSWEET3	HSF1 [T04394]	1909	1913	0	AACAA	5.85938	10.6047
CenSWEET3	HSF1 [T04394]	1980	1984	2.01686	TCGTT	1.95312	2.0047
CenSWEET3	SQUA [T03178]	214	221	1.96954	AAAATGAG	0.18311	0.65897
CenSWEET3	SQUA [T03178]	311	318	0	AAAATGCA	0.06104	0.15899
CenSWEET3	GAMYB [T02679]	67	74	3.79467	AACAAAAA	0.24414	0.67089
CenSWEET3	GAMYB [T02679]	1350	1357	3.79467	TTTTTGTT	0.24414	0.67089
CenSWEET3	GAMYB [T02679]	1909	1916	2.58605	AACAAAAT	0.06104	0.24999
CenSWEET3	Alfin1 [T04733]	186	191	1.6358	GTGTTG	1.95312	0.68554
CenSWEET3	SBF-1 [T00739]	1743	1753	0.844504	AATTAAATTTA	0.01335	0.17358
CenSWEET3	GT-1 [T01089]	1743	1753	0.844504	AATTAAATTTA	0.01335	0.17358
CenSWEET3	GT-1 [T00339]	175	182	2.52741	ATTATCTC	0.36621	0.49015
[truncated: 5,281 more rows]

## Sheet: Table S8
Table S8. Primer sequences of the candidate genes used for qRT-PCR analyses.
Gene	TF	forward primer (5'to3')		reverse primer (5'to3')
Mol001523	CsiSWEET2	CsiSWEET2-F	ACGATTGTGGTGTCCGTTGT	CsiSWEET2-R	AGGGCATGTACTTCACGCTT
Mol002897	CsiSWEET3	CsiSWEET3-F	TTGCCCTCATCTCTGTGCTC	CsiSWEET3-R	TGGCATGAACTCCACACTCTT
Mol020403	CsiSWEET12	CsiSWEET12-F	TGCGGAATGCTGATAGGAGTT	CsiSWEET12-R	ATGAAAGGGCATGAACTCGAC
Mol028615	CsiSWEET14	CsiSWEET14-F	AACACAAGGGTACACACAATCA	CsiSWEET14-R	CAAAGACGGCGACAGAGAAG
